# Supplementary material for: Bis(μ-di-2-pyridyl disulfide-κ3 N,S:N′)di-μ3-iodido-di-μ2-iodido-tetra­copper(I)
Source: Acta Crystallogr Sect E Struct Rep Online. 2011 Dec 7;68(Pt 1):m18. doi: 10.1107/S160053681105152X (PMC3254296; doi:10.1107/S160053681105152X)
Supplement: Supplementary file 1 [file e-68-00m18-sup1.cif]

##############################################################################
#                                                                            #
# This CIF contains the data in a paper accepted for publication in          #
# Acta Crystallographica Section E. It conforms to the requirements of       #
# Notes for Authors for Acta Crystallographica Section E, and has been       #
# peer reviewed under the auspices of the IUCr Commission on Journals.       #
#                                                                            #
# Full details of the Crystallographic Information File format               #
# are given in the paper "The Crystallographic Information File (CIF):       #
# a New Standard Archive File for Crystallography" by S. R. Hall, F. H.      #
# Allen and I. D. Brown [Acta Cryst. (1991), A47, 655-685].                  #
#                                                                            #
# The current version of the core CIF dictionary is obtainable from          #
# ftp://ftp.iucr.org/pub/cif_core.dic.                                       #
#                                                                            #
# Software is freely available for graphical display of the structure(s)     #
# in this CIF. For information consult the CIF software page                 #
# http://www.iucr.org/resources/cif/software.                                #
#                                                                            #
# This file may be used for bona fide research purposes within the           #
# scientific community so long as proper attribution is given to the journal # 
# article from which it was obtained.                                        #
#                                                                            #
##############################################################################
data_I
_audit_creation_method     SHELXL-97
_chemical_name_systematic
;
Bis(\m-di-2-pyridyl disulfide-\k^3^<i>N</i>,<i>S</i>:<i>N</i>')di-\m~3~-iodido-
di-\m~2~-iodido-tetracopper(I)
;
_chemical_name_common     ?
_chemical_formula_moiety     'C20 H16 Cu4 I4 N4 S4'
_chemical_formula_sum     'C20 H16 Cu4 I4 N4 S4'
_chemical_formula_iupac     '[Cu4 I4 (C10 H8 N2 S2)2]'
_chemical_formula_weight     1202.37
_chemical_melting_point     ?
_symmetry_cell_setting     orthorhombic
_symmetry_space_group_name_H-M     'P b c a'
_symmetry_space_group_name_Hall     '-P 2ac 2ab'
loop_
    _symmetry_equiv_pos_as_xyz
    'x, y, z'
    '-x+1/2, y+1/2, z'
    'x, -y+1/2, z+1/2'
    '-x+1/2, -y, z+1/2'
    '-x, -y, -z'
    'x-1/2, -y-1/2, -z'
    '-x, y-1/2, -z-1/2'
    'x-1/2, y, -z-1/2'
_cell_length_a     10.460(6)
_cell_length_b     14.434(8)
_cell_length_c     19.908(12)
_cell_angle_alpha     90.00
_cell_angle_beta     90.00
_cell_angle_gamma     90.00
_cell_volume     3006(3)
_cell_formula_units_Z     4
_cell_measurement_reflns_used     8826
_cell_measurement_theta_min     3.0
_cell_measurement_theta_max     27.5
_cell_measurement_temperature     223(2)
_exptl_crystal_description     'block'
_exptl_crystal_colour     'yellow'
_exptl_crystal_size_max     0.38
_exptl_crystal_size_mid     0.11
_exptl_crystal_size_min     0.10
_exptl_crystal_density_diffrn     2.657
_exptl_crystal_density_meas     ?
_exptl_crystal_density_method     'not measured'
_exptl_crystal_F_000     2224
_exptl_absorpt_coefficient_mu     7.198
_exptl_absorpt_correction_type     multi-scan
_exptl_absorpt_process_details     '(<i>REQAB</i>; Jacobson, 1998)'
_exptl_absorpt_correction_T_min     0.1707
_exptl_absorpt_correction_T_max     0.5330
_exptl_special_details     ?
_diffrn_ambient_temperature     223(2)
_diffrn_radiation_type     MoK\a
_diffrn_radiation_wavelength     0.71075
_diffrn_radiation_source     'fine-focus sealed tube'
_diffrn_radiation_monochromator     graphite
_diffrn_measurement_device_type     'Rigaku Saturn'
_diffrn_measurement_method     \w
_diffrn_detector_area_resol_mean     14.63
_diffrn_reflns_number     10455
_diffrn_reflns_av_R_equivalents     0.0413
_diffrn_reflns_av_sigmaI/netI     0.0473
_diffrn_reflns_theta_min     3.00
_diffrn_reflns_theta_max     27.47
_diffrn_reflns_theta_full     27.47
_diffrn_measured_fraction_theta_max     0.990
_diffrn_measured_fraction_theta_full     0.990
_diffrn_reflns_limit_h_min     -9
_diffrn_reflns_limit_h_max     13
_diffrn_reflns_limit_k_min     -11
_diffrn_reflns_limit_k_max     18
_diffrn_reflns_limit_l_min     -23
_diffrn_reflns_limit_l_max     25
_diffrn_standards_number     ?
_diffrn_standards_interval_count     ?
_diffrn_standards_interval_time     ?
_diffrn_standards_decay_%     ?
_refine_special_details
;
Refinement of <i>F</i>^2^ against ALL reflections. The weighted <i>R</i>-factor
<i>wR</i> and goodness of fit <i>S</i> are based on <i>F</i>^2^, conventional
<i>R</i>-factors <i>R</i> are based on <i>F</i>, with <i>F</i> set to zero for
negative <i>F</i>^2^. The threshold expression of <i>F</i>^2^ >
\s(<i>F</i>^2^) is used only for calculating <i>R</i>-factors(gt) <i>etc</i>.
and is not relevant to the choice of reflections for refinement.
<i>R</i>-factors based on <i>F</i>^2^ are statistically about twice as large
as those based on <i>F</i>, and <i>R</i>- factors based on ALL data will be
even larger.
;
_reflns_number_total     3410
_reflns_number_gt     2944
_reflns_threshold_expression     I>2\s(I)
_refine_ls_structure_factor_coef     Fsqd
_refine_ls_matrix_type     full
_refine_ls_R_factor_all     0.0601
_refine_ls_R_factor_gt     0.0482
_refine_ls_wR_factor_gt     0.0823
_refine_ls_wR_factor_ref     0.0874
_refine_ls_goodness_of_fit_ref     1.159
_refine_ls_restrained_S_all     1.159
_refine_ls_number_reflns     3410
_refine_ls_number_parameters     163
_refine_ls_number_restraints     0
_refine_ls_hydrogen_treatment     constr
_refine_ls_weighting_scheme     calc
_refine_ls_weighting_details
                 'calc w=1/[\s^2^(Fo^2^)+(0.0286P)^2^] where P=(Fo^2^+2Fc^2^)/3'
_atom_sites_solution_hydrogens     geom
_atom_sites_solution_primary     direct
_atom_sites_solution_secondary     difmap
_refine_ls_shift/su_max     0.001
_refine_ls_shift/su_mean     0.000
_refine_diff_density_max     0.726
_refine_diff_density_min     -0.678
_refine_ls_extinction_method     none
_refine_ls_extinction_coef     ?
loop_
    _atom_type_symbol
    _atom_type_description
    _atom_type_scat_dispersion_real
    _atom_type_scat_dispersion_imag
    _atom_type_scat_source
    'C' 'C' 0.0033 0.0016
                         'International Tables Vol C Tables 4.2.6.8 and 6.1.1.4'
    'H' 'H' 0.0000 0.0000
                         'International Tables Vol C Tables 4.2.6.8 and 6.1.1.4'
    'Cu' 'Cu' 0.3201 1.2651
                         'International Tables Vol C Tables 4.2.6.8 and 6.1.1.4'
    'I' 'I' -0.4742 1.8119
                         'International Tables Vol C Tables 4.2.6.8 and 6.1.1.4'
    'N' 'N' 0.0061 0.0033
                         'International Tables Vol C Tables 4.2.6.8 and 6.1.1.4'
    'S' 'S' 0.1246 0.1234
                         'International Tables Vol C Tables 4.2.6.8 and 6.1.1.4'
_computing_data_collection     'CrystalClear (Rigaku, 2001)'
_computing_cell_refinement     'CrystalClear (Rigaku, 2001)'
_computing_data_reduction     'CrystalStructure (Rigaku, 2001)'
_computing_structure_solution     'SHELXS97 (Sheldrick, 2008)'
_computing_structure_refinement     'SHELXL97 (Sheldrick, 2008)'
_computing_molecular_graphics     'SHELXTL (Sheldrick, 2008)'
_computing_publication_material     'SHELXTL (Sheldrick, 2008)'
loop_
    _atom_site_type_symbol
    _atom_site_label
    _atom_site_fract_x
    _atom_site_fract_y
    _atom_site_fract_z
    _atom_site_U_iso_or_equiv
    _atom_site_adp_type
    _atom_site_calc_flag
    _atom_site_refinement_flags
    _atom_site_occupancy
    _atom_site_symmetry_multiplicity
    _atom_site_disorder_assembly
    _atom_site_disorder_group
    I I1 0.28885(4) 0.00696(3) 0.52344(2) 0.03779(13) Uani d . 1 1 . .
    I I2 0.56758(4) 0.03336(3) 0.68154(2) 0.04152(14) Uani d . 1 1 . .
    Cu Cu1 0.43879(8) 0.11605(5) 0.58888(4) 0.0440(2) Uani d . 1 1 . .
    Cu Cu2 0.52112(8) -0.05428(6) 0.56063(5) 0.0430(2) Uani d . 1 1 . .
    S S1 0.55004(18) 0.33204(12) 0.60075(10) 0.0472(5) Uani d . 1 1 . .
    S S2 0.57511(16) 0.22524(11) 0.53450(9) 0.0381(4) Uani d . 1 1 . .
    N N1 0.3452(5) 0.2256(4) 0.6339(3) 0.0409(13) Uani d . 1 1 . .
    N N2 0.4533(4) 0.1941(3) 0.4210(3) 0.0300(11) Uani d . 1 1 . .
    C C1 0.2348(6) 0.2116(5) 0.6675(4) 0.0504(19) Uani d . 1 1 . .
    H H1 0.1960 0.1530 0.6644 0.061 Uiso calc R 1 1 . .
    C C2 0.1761(7) 0.2779(6) 0.7059(4) 0.058(2) Uani d . 1 1 . .
    H H2 0.1002 0.2647 0.7293 0.069 Uiso calc R 1 1 . .
    C C3 0.2316(7) 0.3650(6) 0.7093(4) 0.057(2) Uani d . 1 1 . .
    H H3 0.1933 0.4124 0.7347 0.069 Uiso calc R 1 1 . .
    C C4 0.3452(7) 0.3811(5) 0.6745(4) 0.0514(19) Uani d . 1 1 . .
    H H4 0.3844 0.4397 0.6756 0.062 Uiso calc R 1 1 . .
    C C5 0.3986(6) 0.3093(4) 0.6386(3) 0.0400(16) Uani d . 1 1 . .
    C C6 0.3900(6) 0.2177(4) 0.3649(3) 0.0374(15) Uani d . 1 1 . .
    H H6 0.3637 0.1702 0.3357 0.045 Uiso calc R 1 1 . .
    C C7 0.3617(6) 0.3078(4) 0.3479(4) 0.0432(17) Uani d . 1 1 . .
    H H7 0.3157 0.3215 0.3085 0.052 Uiso calc R 1 1 . .
    C C8 0.4027(6) 0.3779(4) 0.3903(4) 0.0424(17) Uani d . 1 1 . .
    H H8 0.3860 0.4401 0.3796 0.051 Uiso calc R 1 1 . .
    C C9 0.4671(6) 0.3565(4) 0.4474(4) 0.0399(16) Uani d . 1 1 . .
    H H9 0.4960 0.4031 0.4767 0.048 Uiso calc R 1 1 . .
    C C10 0.4893(5) 0.2629(4) 0.4615(3) 0.0307(14) Uani d . 1 1 . .
loop_
    _atom_site_aniso_label
    _atom_site_aniso_U_11
    _atom_site_aniso_U_22
    _atom_site_aniso_U_33
    _atom_site_aniso_U_12
    _atom_site_aniso_U_13
    _atom_site_aniso_U_23
    I1 0.0346(2) 0.0420(3) 0.0368(3) -0.00164(19) -0.00135(19) -0.0036(2)
    I2 0.0539(3) 0.0378(2) 0.0329(3) -0.0041(2) -0.0081(2) 0.00119(19)
    Cu1 0.0558(5) 0.0339(4) 0.0423(6) 0.0019(4) -0.0071(4) -0.0047(4)
    Cu2 0.0515(5) 0.0329(4) 0.0447(6) 0.0009(4) -0.0026(4) 0.0002(4)
    S1 0.0593(11) 0.0411(10) 0.0411(11) -0.0087(9) -0.0065(9) -0.0111(8)
    S2 0.0420(9) 0.0368(9) 0.0354(10) 0.0018(8) -0.0076(8) -0.0033(7)
    N1 0.045(3) 0.041(3) 0.037(4) 0.008(3) -0.008(3) -0.001(3)
    N2 0.034(3) 0.027(3) 0.029(3) 0.001(2) 0.003(2) 0.001(2)
    C1 0.047(4) 0.059(5) 0.045(5) -0.002(4) -0.005(3) -0.004(4)
    C2 0.049(4) 0.089(6) 0.036(5) 0.016(4) -0.009(4) -0.011(4)
    C3 0.063(5) 0.060(5) 0.050(5) 0.028(4) -0.016(4) -0.015(4)
    C4 0.071(5) 0.044(4) 0.039(5) 0.014(4) -0.011(4) -0.008(3)
    C5 0.054(4) 0.037(4) 0.028(4) 0.006(3) -0.010(3) -0.003(3)
    C6 0.037(3) 0.041(4) 0.033(4) 0.005(3) -0.009(3) -0.005(3)
    C7 0.047(4) 0.039(4) 0.044(4) 0.017(3) -0.008(3) 0.004(3)
    C8 0.049(4) 0.034(3) 0.044(4) 0.014(3) -0.007(3) 0.002(3)
    C9 0.038(3) 0.039(4) 0.043(4) -0.004(3) 0.000(3) -0.007(3)
    C10 0.029(3) 0.029(3) 0.034(4) 0.001(3) 0.000(3) -0.005(3)
_geom_special_details
;
All e.s.d.'s (except the e.s.d. in the dihedral angle between two l.s. planes)
are estimated using the full covariance matrix. The cell e.s.d.'s are taken
into account individually in the estimation of e.s.d.'s in distances, angles
and torsion angles; correlations between e.s.d.'s in cell parameters are only
used when they are defined by crystal symmetry. An approximate (isotropic)
treatment of cell e.s.d.'s is used for estimating e.s.d.'s involving l.s.
planes.
;
loop_
    _geom_bond_atom_site_label_1
    _geom_bond_atom_site_label_2
    _geom_bond_site_symmetry_2
    _geom_bond_distance
    _geom_bond_publ_flag
    I1 Cu1 . 2.5760(13) ?
    I1 Cu2 5_656 2.6868(15) ?
    I1 Cu2 . 2.6892(16) ?
    I2 Cu1 . 2.5772(13) ?
    I2 Cu2 . 2.7623(17) ?
    Cu1 N1 . 2.064(5) ?
    Cu1 S2 . 2.385(2) ?
    Cu1 Cu2 . 2.6650(18) ?
    Cu2 N2 5_656 2.068(5) ?
    Cu2 I1 5_656 2.6868(15) ?
    Cu2 Cu2 5_656 2.912(2) ?
    S1 C5 . 1.785(7) ?
    S1 S2 . 2.046(3) ?
    S2 C10 . 1.792(6) ?
    N1 C5 . 1.334(8) ?
    N1 C1 . 1.350(9) ?
    N2 C10 . 1.334(7) ?
    N2 C6 . 1.341(7) ?
    N2 Cu2 5_656 2.068(5) ?
    C1 C2 . 1.370(10) ?
    C1 H1 . 0.9400 ?
    C2 C3 . 1.385(11) ?
    C2 H2 . 0.9400 ?
    C3 C4 . 1.395(10) ?
    C3 H3 . 0.9400 ?
    C4 C5 . 1.377(9) ?
    C4 H4 . 0.9400 ?
    C6 C7 . 1.377(8) ?
    C6 H6 . 0.9400 ?
    C7 C8 . 1.386(9) ?
    C7 H7 . 0.9400 ?
    C8 C9 . 1.357(9) ?
    C8 H8 . 0.9400 ?
    C9 C10 . 1.399(8) ?
    C9 H9 . 0.9400 ?
loop_
    _geom_angle_atom_site_label_1
    _geom_angle_atom_site_label_2
    _geom_angle_atom_site_label_3
    _geom_angle_site_symmetry_1
    _geom_angle_site_symmetry_3
    _geom_angle
    _geom_angle_publ_flag
    Cu1 I1 Cu2 . 5_656 73.10(5) ?
    Cu1 I1 Cu2 . . 60.77(4) ?
    Cu2 I1 Cu2 5_656 . 65.59(5) ?
    Cu1 I2 Cu2 . . 59.76(4) ?
    N1 Cu1 S2 . . 88.52(17) ?
    N1 Cu1 I1 . . 113.53(16) ?
    S2 Cu1 I1 . . 122.57(7) ?
    N1 Cu1 I2 . . 106.96(16) ?
    S2 Cu1 I2 . . 108.56(6) ?
    I1 Cu1 I2 . . 113.40(5) ?
    N1 Cu1 Cu2 . . 162.08(17) ?
    S2 Cu1 Cu2 . . 108.70(7) ?
    I1 Cu1 Cu2 . . 61.71(4) ?
    I2 Cu1 Cu2 . . 63.57(4) ?
    N2 Cu2 Cu1 5_656 . 154.75(15) ?
    N2 Cu2 I1 5_656 5_656 105.23(13) ?
    Cu1 Cu2 I1 . 5_656 97.82(4) ?
    N2 Cu2 I1 5_656 . 119.11(13) ?
    Cu1 Cu2 I1 . . 57.52(3) ?
    I1 Cu2 I1 5_656 . 114.41(5) ?
    N2 Cu2 I2 5_656 . 105.64(15) ?
    Cu1 Cu2 I2 . . 56.67(3) ?
    I1 Cu2 I2 5_656 . 107.23(5) ?
    I1 Cu2 I2 . . 104.38(4) ?
    N2 Cu2 Cu2 5_656 5_656 133.76(15) ?
    Cu1 Cu2 Cu2 . 5_656 68.25(5) ?
    I1 Cu2 Cu2 5_656 5_656 57.25(4) ?
    I1 Cu2 Cu2 . 5_656 57.17(3) ?
    I2 Cu2 Cu2 . 5_656 120.18(6) ?
    C5 S1 S2 . . 104.3(2) ?
    C10 S2 S1 . . 103.3(2) ?
    C10 S2 Cu1 . . 105.6(2) ?
    S1 S2 Cu1 . . 97.40(10) ?
    C5 N1 C1 . . 117.3(6) ?
    C5 N1 Cu1 . . 121.7(5) ?
    C1 N1 Cu1 . . 120.4(5) ?
    C10 N2 C6 . . 117.0(5) ?
    C10 N2 Cu2 . 5_656 125.6(4) ?
    C6 N2 Cu2 . 5_656 117.4(4) ?
    N1 C1 C2 . . 123.7(7) ?
    N1 C1 H1 . . 118.1 ?
    C2 C1 H1 . . 118.1 ?
    C1 C2 C3 . . 118.3(8) ?
    C1 C2 H2 . . 120.9 ?
    C3 C2 H2 . . 120.9 ?
    C2 C3 C4 . . 118.9(7) ?
    C2 C3 H3 . . 120.5 ?
    C4 C3 H3 . . 120.5 ?
    C5 C4 C3 . . 118.5(7) ?
    C5 C4 H4 . . 120.7 ?
    C3 C4 H4 . . 120.7 ?
    N1 C5 C4 . . 123.2(7) ?
    N1 C5 S1 . . 120.5(5) ?
    C4 C5 S1 . . 116.2(6) ?
    N2 C6 C7 . . 123.5(6) ?
    N2 C6 H6 . . 118.3 ?
    C7 C6 H6 . . 118.3 ?
    C6 C7 C8 . . 118.2(6) ?
    C6 C7 H7 . . 120.9 ?
    C8 C7 H7 . . 120.9 ?
    C9 C8 C7 . . 119.9(6) ?
    C9 C8 H8 . . 120.0 ?
    C7 C8 H8 . . 120.0 ?
    C8 C9 C10 . . 118.0(6) ?
    C8 C9 H9 . . 121.0 ?
    C10 C9 H9 . . 121.0 ?
    N2 C10 C9 . . 123.4(6) ?
    N2 C10 S2 . . 114.0(4) ?
    C9 C10 S2 . . 122.6(5) ?
loop_
    _geom_torsion_atom_site_label_1
    _geom_torsion_atom_site_label_2
    _geom_torsion_atom_site_label_3
    _geom_torsion_atom_site_label_4
    _geom_torsion_site_symmetry_1
    _geom_torsion_site_symmetry_2
    _geom_torsion_site_symmetry_3
    _geom_torsion_site_symmetry_4
    _geom_torsion
    _geom_torsion_publ_flag
    Cu2 I1 Cu1 N1 5_656 . . . 128.20(18) ?
    Cu2 I1 Cu1 N1 . . . . -160.76(18) ?
    Cu2 I1 Cu1 S2 5_656 . . . 24.03(6) ?
    Cu2 I1 Cu1 S2 . . . . 95.07(7) ?
    Cu2 I1 Cu1 I2 5_656 . . . -109.45(5) ?
    Cu2 I1 Cu1 I2 . . . . -38.41(4) ?
    Cu2 I1 Cu1 Cu2 5_656 . . . -71.04(4) ?
    Cu2 I2 Cu1 N1 . . . . 163.59(17) ?
    Cu2 I2 Cu1 S2 . . . . -102.17(6) ?
    Cu2 I2 Cu1 I1 . . . . 37.66(4) ?
    N1 Cu1 Cu2 N2 . . . 5_656 -11.1(6) ?
    S2 Cu1 Cu2 N2 . . . 5_656 152.3(3) ?
    I1 Cu1 Cu2 N2 . . . 5_656 -90.1(3) ?
    I2 Cu1 Cu2 N2 . . . 5_656 50.3(3) ?
    N1 Cu1 Cu2 I1 . . . 5_656 -167.0(5) ?
    S2 Cu1 Cu2 I1 . . . 5_656 -3.57(6) ?
    I1 Cu1 Cu2 I1 . . . 5_656 114.03(5) ?
    I2 Cu1 Cu2 I1 . . . 5_656 -105.52(5) ?
    N1 Cu1 Cu2 I1 . . . . 79.0(5) ?
    S2 Cu1 Cu2 I1 . . . . -117.60(7) ?
    I2 Cu1 Cu2 I1 . . . . 140.45(3) ?
    N1 Cu1 Cu2 I2 . . . . -61.4(5) ?
    S2 Cu1 Cu2 I2 . . . . 101.95(7) ?
    I1 Cu1 Cu2 I2 . . . . -140.45(3) ?
    N1 Cu1 Cu2 Cu2 . . . 5_656 143.0(5) ?
    S2 Cu1 Cu2 Cu2 . . . 5_656 -53.58(6) ?
    I1 Cu1 Cu2 Cu2 . . . 5_656 64.02(4) ?
    I2 Cu1 Cu2 Cu2 . . . 5_656 -155.53(5) ?
    Cu1 I1 Cu2 N2 . . . 5_656 150.78(17) ?
    Cu2 I1 Cu2 N2 5_656 . . 5_656 -125.65(17) ?
    Cu2 I1 Cu2 Cu1 5_656 . . . 83.57(5) ?
    Cu1 I1 Cu2 I1 . . . 5_656 -83.57(5) ?
    Cu2 I1 Cu2 I1 5_656 . . 5_656 0.0 ?
    Cu1 I1 Cu2 I2 . . . . 33.31(3) ?
    Cu2 I1 Cu2 I2 5_656 . . . 116.88(6) ?
    Cu1 I1 Cu2 Cu2 . . . 5_656 -83.57(5) ?
    Cu1 I2 Cu2 N2 . . . 5_656 -160.06(14) ?
    Cu1 I2 Cu2 I1 . . . 5_656 88.08(5) ?
    Cu1 I2 Cu2 I1 . . . . -33.68(3) ?
    Cu1 I2 Cu2 Cu2 . . . 5_656 26.43(5) ?
    C5 S1 S2 C10 . . . . 83.7(3) ?
    C5 S1 S2 Cu1 . . . . -24.3(2) ?
    N1 Cu1 S2 C10 . . . . -83.4(3) ?
    I1 Cu1 S2 C10 . . . . 33.8(2) ?
    I2 Cu1 S2 C10 . . . . 169.2(2) ?
    Cu2 Cu1 S2 C10 . . . . 101.6(2) ?
    N1 Cu1 S2 S1 . . . . 22.68(17) ?
    I1 Cu1 S2 S1 . . . . 139.91(8) ?
    I2 Cu1 S2 S1 . . . . -84.72(9) ?
    Cu2 Cu1 S2 S1 . . . . -152.27(7) ?
    S2 Cu1 N1 C5 . . . . -19.2(5) ?
    I1 Cu1 N1 C5 . . . . -144.4(4) ?
    I2 Cu1 N1 C5 . . . . 89.8(5) ?
    Cu2 Cu1 N1 C5 . . . . 145.1(4) ?
    S2 Cu1 N1 C1 . . . . 169.7(5) ?
    I1 Cu1 N1 C1 . . . . 44.5(6) ?
    I2 Cu1 N1 C1 . . . . -81.3(5) ?
    Cu2 Cu1 N1 C1 . . . . -26.0(9) ?
    C5 N1 C1 C2 . . . . -0.4(11) ?
    Cu1 N1 C1 C2 . . . . 171.2(6) ?
    N1 C1 C2 C3 . . . . 1.5(12) ?
    C1 C2 C3 C4 . . . . -0.9(11) ?
    C2 C3 C4 C5 . . . . -0.7(11) ?
    C1 N1 C5 C4 . . . . -1.4(10) ?
    Cu1 N1 C5 C4 . . . . -172.8(5) ?
    C1 N1 C5 S1 . . . . 175.7(5) ?
    Cu1 N1 C5 S1 . . . . 4.3(7) ?
    C3 C4 C5 N1 . . . . 1.9(11) ?
    C3 C4 C5 S1 . . . . -175.3(5) ?
    S2 S1 C5 N1 . . . . 16.5(6) ?
    S2 S1 C5 C4 . . . . -166.2(5) ?
    C10 N2 C6 C7 . . . . 0.1(9) ?
    Cu2 N2 C6 C7 5_656 . . . 177.3(5) ?
    N2 C6 C7 C8 . . . . 1.2(11) ?
    C6 C7 C8 C9 . . . . -1.0(10) ?
    C7 C8 C9 C10 . . . . -0.3(10) ?
    C6 N2 C10 C9 . . . . -1.6(9) ?
    Cu2 N2 C10 C9 5_656 . . . -178.5(4) ?
    C6 N2 C10 S2 . . . . -179.2(4) ?
    Cu2 N2 C10 S2 5_656 . . . 4.0(6) ?
    C8 C9 C10 N2 . . . . 1.7(10) ?
    C8 C9 C10 S2 . . . . 179.1(5) ?
    S1 S2 C10 N2 . . . . -157.5(4) ?
    Cu1 S2 C10 N2 . . . . -55.7(5) ?
    S1 S2 C10 C9 . . . . 25.0(6) ?
    Cu1 S2 C10 C9 . . . . 126.7(5) ?
_iucr_refine_instructions_details
;
TITL  _w1
CELL  0.71075 10.4599 14.4337 19.9083 90.000 90.000 90.000
ZERR  4 0.0062 0.0084 0.0122 0.000 0.000 0.000
LATT 1
SYMM .50-X, .50+Y,    +Z
SYMM    +X, .50-Y, .50+Z
SYMM .50-X,    -Y, .50+Z
SFAC C  H  Cu I  N  S
UNIT 80 64 16 16 16 16
L.S. 8
ACTA
BOND $H
FMAP 2
PLAN 10
SIZE 0.100 0.380 0.110
CONF
WPDB -2
TEMP -50.0
WGHT    0.028600
FVAR       0.54989
I1    4    0.288851    0.006961    0.523443    11.00000    0.03460    0.04196 =
         0.03680   -0.00361   -0.00135   -0.00164
I2    4    0.567583    0.033362    0.681535    11.00000    0.05387    0.03779 =
         0.03290    0.00119   -0.00814   -0.00407
CU1   3    0.438791    0.116049    0.588879    11.00000    0.05584    0.03386 =
         0.04231   -0.00472   -0.00710    0.00188
CU2   3    0.521121   -0.054281    0.560626    11.00000    0.05148    0.03291 =
         0.04466    0.00023   -0.00258    0.00093
S1    6    0.550038    0.332044    0.600748    11.00000    0.05933    0.04109 =
         0.04113   -0.01106   -0.00647   -0.00871
S2    6    0.575106    0.225243    0.534505    11.00000    0.04203    0.03683 =
         0.03537   -0.00333   -0.00761    0.00179
N1    5    0.345248    0.225607    0.633909    11.00000    0.04501    0.04129 =
         0.03654   -0.00123   -0.00847    0.00805
N2    5    0.453272    0.194069    0.420965    11.00000    0.03373    0.02726 =
         0.02887    0.00111    0.00328    0.00127
C1    1    0.234814    0.211595    0.667495    11.00000    0.04659    0.05937 =
         0.04539   -0.00423   -0.00528   -0.00229
AFIX  43
H1    2    0.195992    0.153017    0.664378    11.00000   -1.20000
AFIX   0
C2    1    0.176114    0.277928    0.705870    11.00000    0.04873    0.08850 =
         0.03603   -0.01069   -0.00945    0.01648
AFIX  43
H2    2    0.100197    0.264724    0.729254    11.00000   -1.20000
AFIX   0
C3    1    0.231566    0.364971    0.709312    11.00000    0.06308    0.05982 =
         0.04952   -0.01535   -0.01608    0.02785
AFIX  43
H3    2    0.193263    0.412380    0.734668    11.00000   -1.20000
AFIX   0
C4    1    0.345205    0.381097    0.674519    11.00000    0.07138    0.04438 =
         0.03852   -0.00798   -0.01147    0.01412
AFIX  43
H4    2    0.384441    0.439670    0.675563    11.00000   -1.20000
AFIX   0
C5    1    0.398615    0.309321    0.638620    11.00000    0.05445    0.03715 =
         0.02837   -0.00259   -0.00977    0.00566
C6    1    0.390029    0.217708    0.364924    11.00000    0.03746    0.04145 =
         0.03323   -0.00506   -0.00852    0.00488
AFIX  43
H6    2    0.363659    0.170210    0.335742    11.00000   -1.20000
AFIX   0
C7    1    0.361666    0.307836    0.347856    11.00000    0.04654    0.03937 =
         0.04374    0.00447   -0.00814    0.01703
AFIX  43
H7    2    0.315737    0.321487    0.308497    11.00000   -1.20000
AFIX   0
C8    1    0.402715    0.377868    0.390317    11.00000    0.04920    0.03369 =
         0.04432    0.00247   -0.00686    0.01381
AFIX  43
H8    2    0.385966    0.440114    0.379579    11.00000   -1.20000
AFIX   0
C9    1    0.467142    0.356454    0.447437    11.00000    0.03760    0.03927 =
         0.04269   -0.00749   -0.00012   -0.00404
AFIX  43
H9    2    0.496014    0.403132    0.476660    11.00000   -1.20000
AFIX   0
C10   1    0.489295    0.262893    0.461522    11.00000    0.02906    0.02927 =
         0.03389   -0.00473   -0.00041    0.00105
HKLF 4
REM   _w1
REM R1 =  0.0482 for   2944 Fo > 4sig(Fo)  and  0.0601 for all   3410 data
REM    163 parameters refined using      0 restraints
END
WGHT      0.0281      0.0000
REM Highest difference peak  0.726,  deepest hole -0.678,  1-sigma level  0.144
Q1    1   0.2479  0.0045  0.5215  11.00000  0.05    0.73
Q2    1   0.3147  0.0192  0.5042  11.00000  0.05    0.72
Q3    1   0.2927  0.0024  0.4586  11.00000  0.05    0.68
Q4    1   0.5830  0.0112  0.5191  11.00000  0.05    0.61
Q5    1   0.5213  0.1247  0.5402  11.00000  0.05    0.61
Q6    1   0.5559  0.0636  0.6820  11.00000  0.05    0.58
Q7    1   0.5432  0.0261  0.7269  11.00000  0.05    0.55
Q8    1   0.5219  0.0386  0.6781  11.00000  0.05    0.54
Q9    1   0.4664  0.0451  0.6344  11.00000  0.05    0.53
Q10   1   0.2970 -0.0025  0.5974  11.00000  0.05    0.52
;
data_global
_journal_date_recd_electronic     2011-09-27
_journal_date_accepted     2011-11-30
_journal_name_full     'Acta Crystallographica, Section E'
_journal_year     2012
_journal_volume     68
_journal_issue      1
_journal_page_first     m18
_journal_page_last     m18
_journal_paper_category     QM
_journal_paper_doi     10.1107/S160053681105152X
_journal_coeditor_code     MW2029
_publ_contact_author_name     'Yu-Hong Wang'
_publ_contact_author_address
;
School of chemistry and Bioengineering
Suzhou University of Science and Technology
Suzhou 215009
People's Republic of China
;
_publ_contact_author_email     wangyuhong@mail.usts.edu.cn
_publ_contact_author_fax     '+86 0512 6841 8935'
_publ_contact_author_phone     '+86 0512 6841 8359'
_publ_section_title
;\
Bis(\m-di-2-pyridyl
disulfide-\k^3^<i>N</i>,<i>S</i>:<i>N</i>')di-\m~3~-iodido-di-\m~2~-iodido-\
tetracopper(I)
;
loop_
    _publ_author_name
    _publ_author_address
    'Wang, Yu-Hong'
;
School of Chemistry and Bioengineering
Suzhou University of Science and Technology
Suzhou 215009
People's Republic of China
;
    'Zhu, Xue-Hua'
;
School of Chemistry and Bioengineering
Suzhou University of Science and Technology
Suzhou 215009
People's Republic of China
;
