# Supplementary material for: Bis(μ-di-2-pyridyl disulfide-κ3 N,S:N′)di-μ3-iodido-di-μ2-iodido-tetra­copper(I)
Source: Acta Crystallogr Sect E Struct Rep Online. 2011 Dec 7;68(Pt 1):m18. doi: 10.1107/S160053681105152X (PMC3254296; doi:10.1107/S160053681105152X)
Supplement: Supplementary file 2 [file e-68-00m18-Isup2.hkl]

# 
# h,k,l, Fc-squared, Fo-squared, sigma(Fo-squared) and status flag 
# 
data_I
_shelx_title '  _w1' 
_shelx_refln_list_code          4 
_shelx_F_calc_maximum      559.15 
_exptl_crystal_F_000      2224.00 
_reflns_d_resolution_high  0.7704 
 
loop_ 
 _symmetry_equiv_pos_as_xyz 
 'x, y, z' 
 '-x+1/2, y+1/2, z' 
 'x, -y+1/2, z+1/2' 
 '-x+1/2, -y, z+1/2' 
 '-x, -y, -z' 
 'x-1/2, -y-1/2, -z' 
 '-x, y-1/2, -z-1/2' 
 'x-1/2, y, -z-1/2' 
 
_cell_length_a    10.4599 
_cell_length_b    14.4337 
_cell_length_c    19.9083 
_cell_angle_alpha  90.000 
_cell_angle_beta   90.000 
_cell_angle_gamma  90.000 
 
_shelx_F_squared_multiplier     1.000 
 
loop_ 
 _refln_index_h 
 _refln_index_k 
 _refln_index_l 
 _refln_F_squared_calc 
 _refln_F_squared_meas 
 _refln_F_squared_sigma 
 _refln_observed_status 
   2   0   0   183958.84   191825.81   1957.94 o 
   4   0   0    56583.92    56827.56    647.42 o 
   6   0   0    60932.46    62572.74   1023.28 o 
   8   0   0    71985.48    75642.73   2153.51 o 
  10   0   0       38.01      132.78    115.29 o 
  12   0   0     3311.68     2936.33    667.80 o 
   2   1   0    15510.92    15810.64    240.68 o 
   4   1   0      142.68      187.14     51.83 o 
   6   1   0      664.90      829.30    139.36 o 
   8   1   0     4050.20     3814.44    313.43 o 
  10   1   0     3334.22     2891.74    448.50 o 
  12   1   0      731.70      539.64    149.71 o 
   2   2   0     1835.43     2393.11    165.34 o 
   4   2   0    74629.07    76648.63    880.64 o 
   6   2   0     7579.85     7472.83    250.35 o 
   8   2   0    18042.40    19178.21    672.09 o 
  10   2   0     5803.28     6139.48    339.70 o 
  12   2   0     5346.35     4885.91    651.71 o 
   2   3   0     6009.95     5667.93    107.63 o 
   4   3   0     3045.19     3103.14    172.00 o 
   6   3   0    13901.46    14822.78    421.80 o 
   8   3   0      512.79      742.66    126.79 o 
  10   3   0     1081.37     1219.90    221.16 o 
  12   3   0      266.69      311.83    174.05 o 
   0   4   0   213618.36   226722.58   2357.16 o 
   2   4   0    48340.11    50126.30    624.46 o 
   4   4   0    11099.78    10796.78    291.33 o 
   6   4   0     2942.37     3223.80    185.14 o 
   8   4   0     5675.12     6363.55    462.79 o 
  10   4   0    11142.07    10977.07    461.76 o 
  12   4   0     1298.90     1230.93    351.68 o 
   2   5   0    42746.62    44715.82    464.68 o 
   4   5   0    67971.35    71603.54    834.21 o 
   6   5   0       61.91      266.43     80.75 o 
   8   5   0     5263.07     5985.99    550.32 o 
  10   5   0    21630.05    22757.79    757.28 o 
  12   5   0     4001.45     3185.16    906.34 o 
   0   6   0    67330.40    71285.06   1215.59 o 
   2   6   0    61112.03    62326.76    602.23 o 
   4   6   0     8541.66     8533.62    167.76 o 
   6   6   0     6559.76     6607.34    230.49 o 
   8   6   0     8716.85     9134.09   1287.25 o 
  10   6   0     2405.92     2644.22    680.53 o 
  12   6   0     7165.12     6112.56   1007.84 o 
   2   7   0    46602.82    44495.12    620.63 o 
   4   7   0   106737.00   111228.07   1915.22 o 
   6   7   0     5156.14     4877.95    221.27 o 
   8   7   0        2.95      164.03     96.47 o 
  10   7   0    13659.13    14585.39   1378.00 o 
  12   7   0     3548.61     3443.87    764.53 o 
   2   8   0    63425.41    67224.02   1386.66 o 
   4   8   0      476.16      476.65    111.00 o 
   6   8   0     8558.12     8570.36    284.64 o 
   8   8   0     7802.65     7559.91    437.53 o 
  10   8   0     3109.14     3028.87    726.50 o 
  12   8   0     1380.10     1574.57    238.31 o 
   2   9   0    12327.43    11944.79    314.58 o 
   4   9   0    36973.84    38513.02    669.50 o 
   6   9   0      180.27      509.52    228.06 o 
   8   9   0        8.37      255.61    187.21 o 
  10   9   0     4896.82     4623.28    930.05 o 
   0  10   0      981.71     1052.42    265.03 o 
   2  10   0    79333.31    79816.44   3231.48 o 
   4  10   0      420.52      513.80    151.38 o 
   6  10   0     1986.42     2196.60    276.91 o 
   8  10   0     1099.62     1126.16    585.19 o 
  10  10   0     2286.67     2019.57    473.77 o 
   2  11   0     1449.09     1420.59    226.68 o 
   4  11   0     5304.48     5698.64    564.45 o 
   6  11   0     1180.94     1388.75    354.12 o 
   8  11   0      747.98      759.01    292.15 o 
  10  11   0      659.01      227.46    198.49 o 
   0  12   0    17442.48    17260.96   1078.64 o 
   2  12   0    54765.61    60202.93   1698.80 o 
   4  12   0     2935.95     2975.63    406.58 o 
   6  12   0     4623.62     4633.20   1186.95 o 
   8  12   0     1110.28     1479.76    370.43 o 
  10  12   0     4054.24     3614.58    632.08 o 
   2  13   0     2319.21     2296.38    414.19 o 
   4  13   0    18313.07    20696.04   1165.65 o 
   6  13   0       35.54      244.69    100.27 o 
   8  13   0     4635.26     4388.08    885.44 o 
   0  14   0     2885.07     2343.90    662.54 o 
   2  14   0    32174.26    33917.68   1440.91 o 
   4  14   0     2878.14     2710.66    571.66 o 
   6  14   0     4719.33     4758.71    972.68 o 
   8  14   0     2375.03     2219.82    523.84 o 
   2  15   0     2415.97     2076.00    316.45 o 
   4  15   0    12662.47    14010.46    548.25 o 
   6  15   0       53.00      193.37    163.67 o 
   8  15   0     1338.43     1375.75    483.30 o 
   0  16   0      586.93      298.07    226.90 o 
   2  16   0     3494.41     2939.14    781.20 o 
   4  16   0     3134.73     3564.81    734.50 o 
   6  16   0     2485.20     2765.26    583.24 o 
   2  17   0     3206.99     2271.84    558.93 o 
   4  17   0      143.85      460.48    261.19 o 
   2  18   0        1.42      335.24    189.86 o 
   2   1   1    27624.80    27551.01    192.42 o 
   3   1   1       14.92       42.98     65.03 o 
   4   1   1    57886.85    59748.34    443.36 o 
   5   1   1    68279.23    70983.87    592.59 o 
   6   1   1     2031.34     2232.06    181.85 o 
   7   1   1    73989.48    79466.91    928.24 o 
   8   1   1      153.23      215.10     59.85 o 
   9   1   1     4825.55     4873.94    385.32 o 
  10   1   1     3110.67     2922.24    314.31 o 
  11   1   1     1977.76     1739.16    228.66 o 
  12   1   1      370.66      286.22     67.14 o 
  13   1   1      186.11      270.57    103.50 o 
   0   2   1    12828.45    11040.29    224.12 o 
   1   2   1     2851.70     2647.42     61.16 o 
   2   2   1    11573.51    12267.32    194.09 o 
   3   2   1     8578.48     8261.87    165.50 o 
   4   2   1     2828.61     2858.18     87.52 o 
   5   2   1    26924.62    27304.96    217.05 o 
   6   2   1    13046.05    13274.95    236.07 o 
   7   2   1    10676.61    10194.71    230.26 o 
   8   2   1     6665.17     6862.32    203.91 o 
   9   2   1     1187.69     1084.55    140.01 o 
  10   2   1      537.85      808.23    108.03 o 
  11   2   1      133.40      189.98     62.74 o 
  12   2   1       88.84      208.25     71.31 o 
  13   2   1      163.54      187.83     80.33 o 
   1   3   1    77254.69    81931.61    733.87 o 
   2   3   1    60655.32    61241.36    678.34 o 
   3   3   1    10590.00    10341.65     96.03 o 
   4   3   1    87299.29    91210.85    734.37 o 
   5   3   1    76788.39    81933.62    526.56 o 
   6   3   1    13073.91    12802.44    236.78 o 
   7   3   1    27938.95    28783.71    355.07 o 
   8   3   1      926.78     1053.35    132.25 o 
   9   3   1    13995.20    14730.35    327.01 o 
  10   3   1     3930.22     3835.63    455.65 o 
  11   3   1     1889.70     1666.24    254.85 o 
  12   3   1     1246.83      999.48    173.21 o 
  13   3   1       16.65      285.59    115.23 o 
   0   4   1    56840.48    59055.34    687.11 o 
   1   4   1     1299.00     1155.17     89.13 o 
   2   4   1    25059.22    25046.68    278.31 o 
   3   4   1     1772.70     1790.29     74.65 o 
   4   4   1     3633.91     3842.13    137.41 o 
   5   4   1      409.36      344.62     55.46 o 
   6   4   1    25223.60    26189.46    749.50 o 
   7   4   1     1272.16     1147.65    117.21 o 
   8   4   1    16069.84    17403.96    382.07 o 
   9   4   1      819.07      649.10    111.00 o 
  10   4   1      832.11     1023.38    141.68 o 
  11   4   1     3029.95     2884.32    400.32 o 
  12   4   1        0.26      155.30    136.91 o 
  13   4   1      267.55      172.27    103.66 o 
   1   5   1     2743.96     2744.30     63.52 o 
   2   5   1    15363.04    14548.24    134.04 o 
   3   5   1    56411.72    58586.27   1004.28 o 
   4   5   1    58717.56    63268.23    879.19 o 
   5   5   1    27450.16    28321.55    524.67 o 
   6   5   1     1960.65     1963.50    168.76 o 
   7   5   1    29642.80    31256.20   1007.66 o 
   8   5   1     1322.27     1254.06    157.05 o 
   9   5   1    10521.55    11266.06    272.03 o 
  10   5   1     2380.47     2325.40    298.11 o 
  11   5   1      356.11      268.79     99.31 o 
  12   5   1      445.67      569.63    125.24 o 
  13   5   1       14.03      201.45    139.51 o 
   0   6   1    20825.36    20849.07    247.08 o 
   1   6   1      120.48      123.49     35.87 o 
   2   6   1      316.11      405.22     38.81 o 
   3   6   1    50702.25    51807.11   1093.48 o 
   4   6   1     1268.22     1231.76     93.00 o 
   5   6   1     5673.61     5343.29    167.69 o 
   6   6   1    10026.71    10298.11    256.79 o 
   7   6   1      753.72      741.14    176.14 o 
   8   6   1     4541.06     4986.73    683.44 o 
   9   6   1     6707.08     7194.74    528.13 o 
  10   6   1     1214.33      827.61    203.33 o 
  11   6   1     8777.68     8958.22    612.76 o 
  12   6   1      331.79      363.99    123.06 o 
   1   7   1    10055.51    10065.92    146.78 o 
   2   7   1     1664.10     1754.38    129.60 o 
   3   7   1    51010.33    54237.11    866.58 o 
   4   7   1     2867.18     3078.50    106.36 o 
   5   7   1    17825.40    17237.98    263.72 o 
   6   7   1     5122.88     4911.85    234.36 o 
   7   7   1    25273.00    25582.34    548.15 o 
   8   7   1      329.81      367.09    218.63 o 
   9   7   1     7372.74     8184.90    715.05 o 
  10   7   1     1190.84     1175.81    231.76 o 
  11   7   1     1235.15     1475.60    259.86 o 
  12   7   1        4.89      101.36     65.66 o 
   0   8   1    17515.66    17405.26    281.74 o 
   1   8   1     1623.41     1469.25    146.09 o 
   2   8   1     5476.44     5568.45    168.88 o 
   3   8   1     8363.92     8463.69    224.16 o 
   4   8   1     2537.13     2350.85    170.13 o 
   5   8   1       33.13      147.70     34.54 o 
   6   8   1     8299.39     7747.55    220.75 o 
   7   8   1      356.68      400.18    142.07 o 
   8   8   1     4878.63     4694.76    309.74 o 
   9   8   1        6.80      264.99    132.63 o 
  10   8   1       20.90      140.83    109.16 o 
  11   8   1     1717.97     1881.93    311.18 o 
  12   8   1       52.65      219.79    137.96 o 
   1   9   1     7103.29     7234.05    282.41 o 
   2   9   1     7393.64     7221.28    181.50 o 
   3   9   1    28140.47    28998.88    436.08 o 
   4   9   1     3517.39     3413.51    174.49 o 
   5   9   1      618.95      605.64     72.02 o 
   6   9   1     5142.18     5321.61    397.42 o 
   7   9   1    45667.35    46627.22    358.95 o 
   8   9   1       19.15      240.03    100.83 o 
   9   9   1       64.67      221.20    156.62 o 
  10   9   1      101.81      173.51    131.29 o 
  11   9   1     1444.71     1482.71    199.28 o 
   0  10   1    64181.84    69283.35   1193.68 o 
   1  10   1     1848.32     2101.99    260.12 o 
   2  10   1    26759.13    28023.51    401.77 o 
   3  10   1    16652.15    16635.37    313.10 o 
   4  10   1        8.38       98.23     35.98 o 
   5  10   1     1732.91     1370.55    175.54 o 
   6  10   1    11808.11    13185.24    537.36 o 
   7  10   1      147.83      418.25    114.62 o 
   8  10   1     8920.99     9043.80    763.89 o 
   9  10   1        3.60      261.22    229.64 o 
  10  10   1      767.29      766.78    345.21 o 
  11  10   1     1006.35      799.36    190.94 o 
   1  11   1    17758.00    18212.02    462.90 o 
   2  11   1     7425.87     7099.47    445.49 o 
   3  11   1    21970.33    23314.88    479.88 o 
   4  11   1     8090.97     8683.62    276.06 o 
   5  11   1    14683.44    15889.90    360.66 o 
   6  11   1     4290.00     4370.59    689.61 o 
   7  11   1     2387.59     2863.66    458.77 o 
   8  11   1      125.07      170.82    208.07 o 
   9  11   1     5721.90     5205.96    872.95 o 
  10  11   1      187.74      260.37     81.28 o 
   0  12   1    14992.73    16486.69    520.34 o 
   1  12   1     4419.99     4756.14    415.98 o 
   2  12   1     4108.81     4768.55    418.83 o 
   3  12   1     1031.53     1094.23    154.19 o 
   4  12   1      113.67      186.34     75.36 o 
   5  12   1     1978.08     2269.59    288.80 o 
   6  12   1     1687.47     1567.19    255.59 o 
   7  12   1        3.28      111.24     94.71 o 
   8  12   1     1133.80      876.42    159.45 o 
   9  12   1     1787.50     1706.20    432.99 o 
  10  12   1        7.09       54.47    135.23 o 
   1  13   1     6431.92     6432.15    409.58 o 
   2  13   1     4629.36     4806.12    463.34 o 
   3  13   1    21260.90    22495.28    719.93 o 
   4  13   1     2083.40     2157.50    269.57 o 
   5  13   1     3687.90     4420.17    695.18 o 
   6  13   1     2330.42     2154.23    371.55 o 
   7  13   1      885.37      891.18    217.74 o 
   8  13   1        6.30      200.31    123.82 o 
   9  13   1     4923.45     4431.16    800.73 o 
   0  14   1      950.39     1352.05    250.55 o 
   1  14   1     1384.79     1533.22    185.68 o 
   2  14   1       14.88      235.68     75.70 o 
   3  14   1    10841.47    12278.31    819.89 o 
   4  14   1      157.01      352.15    202.43 o 
   5  14   1     2767.56     3074.20    402.08 o 
   6  14   1       17.78       44.91     89.52 o 
   7  14   1      900.51      739.13    185.83 o 
   8  14   1       43.64      223.46    195.78 o 
   1  15   1        2.41      146.71     74.31 o 
   2  15   1     3196.20     3156.73    378.17 o 
   3  15   1      207.01      217.30    141.27 o 
   4  15   1     2529.52     2653.79    540.94 o 
   5  15   1    10185.22    10146.05    728.93 o 
   6  15   1      689.76      666.92    210.88 o 
   7  15   1      105.81      159.62    146.93 o 
   8  15   1      708.30      973.62    230.11 o 
   0  16   1      112.84      138.36    145.75 o 
   1  16   1     1117.95     1149.46    168.29 o 
   2  16   1      207.40      236.64    132.88 o 
   3  16   1     3711.92     3557.02    653.01 o 
   4  16   1      128.54      317.07    246.28 o 
   5  16   1      172.77      422.22    139.55 o 
   6  16   1      420.37      495.89    206.20 o 
   1  17   1     1721.52     1545.58    347.52 o 
   2  17   1     3570.13     3109.88    615.14 o 
   3  17   1        5.22      109.09    106.27 o 
   4  17   1     3770.46     2911.39    590.19 o 
   5  17   1     3015.49     2338.74    532.17 o 
   0  18   1      268.89      119.95    114.82 o 
   1  18   1     1533.61     1348.19    328.88 o 
   2  18   1      196.20      284.03    117.52 o 
   3  18   1      109.89      117.55    125.02 o 
   2   0   2       53.86      131.60     38.66 o 
   3   0   2   189447.62   205165.25   1823.05 o 
   4   0   2   105007.32   111000.42   1270.92 o 
   5   0   2    35177.79    36806.10    360.88 o 
   6   0   2     4616.09     4780.00    214.80 o 
   7   0   2     3698.38     3726.20    232.56 o 
   8   0   2      255.31      219.65    135.26 o 
   9   0   2      655.89      503.62    115.22 o 
  10   0   2    11507.33    11529.31    388.55 o 
  11   0   2      412.04      380.16    122.94 o 
  12   0   2     7062.38     6491.50    530.77 o 
  13   0   2      307.35      379.88     92.88 o 
   1   1   2    23922.51    23736.80    313.74 o 
   2   1   2     1084.62     1307.29     93.58 o 
   3   1   2     1485.35     1277.80    105.74 o 
   4   1   2      537.02      583.61     51.35 o 
   5   1   2    10201.93    10667.04    165.03 o 
   6   1   2     8851.06     9111.48    210.71 o 
   7   1   2    13522.97    14646.45    498.49 o 
   8   1   2     1046.08     1068.29    113.51 o 
   9   1   2     8093.26     8574.66    287.90 o 
  10   1   2      933.24      860.32    113.41 o 
  11   1   2      127.35       80.02     76.00 o 
  12   1   2       51.25       74.02     58.37 o 
  13   1   2      248.61      170.21     56.79 o 
   0   2   2    31926.32    32110.98    256.81 o 
   1   2   2      279.54      175.15     27.30 o 
   2   2   2   224855.38   254514.08   3333.77 o 
   3   2   2    31371.35    31414.75    221.36 o 
   4   2   2    54555.28    54681.32    331.00 o 
   5   2   2     6362.82     6091.98    116.59 o 
   6   2   2    24711.58    24435.38    381.23 o 
   7   2   2      805.32      775.37    106.84 o 
   8   2   2     3713.82     3598.47    309.93 o 
   9   2   2       41.05      186.14     75.00 o 
  10   2   2    13064.40    14008.71    350.41 o 
  11   2   2     2493.84     2003.56    250.32 o 
  12   2   2     8866.08     8716.20    313.33 o 
  13   2   2      491.63      349.47    102.41 o 
   1   3   2    22979.64    23579.29    251.39 o 
   2   3   2    55027.59    55218.72    452.80 o 
   3   3   2      198.48      214.19     42.71 o 
   4   3   2    57179.28    59698.01    868.94 o 
   5   3   2    11140.09    11647.94    172.64 o 
   6   3   2    23581.40    24026.73    404.23 o 
   7   3   2    20808.34    21805.03    305.34 o 
   8   3   2      310.95      274.67     63.62 o 
   9   3   2     5049.68     5698.37    277.47 o 
  10   3   2      363.12      369.95     66.50 o 
  11   3   2      505.94      373.83     77.41 o 
  12   3   2      544.00      462.09     92.47 o 
  13   3   2       91.40      164.59    101.98 o 
   0   4   2    32759.74    32585.39    284.25 o 
   1   4   2      755.36      690.74     69.58 o 
   2   4   2   134921.12   144173.25    986.94 o 
   3   4   2   107154.07   112104.34    930.49 o 
   4   4   2    29219.92    27981.92    445.12 o 
   5   4   2    29610.81    30872.29    591.46 o 
   6   4   2     3065.11     3285.10    215.04 o 
   7   4   2      602.95      623.71     79.25 o 
   8   4   2      548.64      768.75     86.15 o 
   9   4   2     1032.64      893.26    128.81 o 
  10   4   2    13510.05    13952.71    382.68 o 
  11   4   2     5561.49     4835.06    587.70 o 
  12   4   2     3675.38     3188.41    624.18 o 
  13   4   2       20.61      -47.51    104.23 o 
   1   5   2      716.98      637.25     58.24 o 
   2   5   2    17836.99    17924.84    185.46 o 
   3   5   2    14378.98    14514.40    264.65 o 
   4   5   2     5366.10     4554.38    378.21 o 
   5   5   2    14564.18    14603.02    590.76 o 
   6   5   2    15818.07    16432.81    374.22 o 
   7   5   2    11104.73    12170.80    258.03 o 
   8   5   2      375.33      345.61     69.37 o 
   9   5   2      861.66     1329.84    165.62 o 
  10   5   2      461.56      476.63    133.68 o 
  11   5   2       10.85      313.24    103.72 o 
  12   5   2        1.68      118.23     65.83 o 
  13   5   2      482.09      315.31    139.75 o 
   0   6   2    11816.42    11169.85    159.64 o 
   1   6   2        2.95        1.35     39.99 o 
   2   6   2   105296.53   109421.55    862.41 o 
   3   6   2    28600.25    28310.41    622.99 o 
   4   6   2     8768.44     8123.53    528.03 o 
   5   6   2     2224.84     2026.79    104.72 o 
   6   6   2      214.54      308.41     55.64 o 
   7   6   2      766.38      796.39    117.05 o 
   8   6   2     1114.41     1244.55    236.27 o 
   9   6   2      106.23      318.24     72.40 o 
  10   6   2     3586.22     3671.47    480.11 o 
  11   6   2     3067.62     2876.62    539.37 o 
  12   6   2     6016.09     4768.58    781.75 o 
   1   7   2     1129.66     1442.72    121.95 o 
   2   7   2    18694.17    18874.72    226.19 o 
   3   7   2      233.23      155.19     61.41 o 
   4   7   2     5807.26     5869.21    260.50 o 
   5   7   2     5509.68     5968.55    328.86 o 
   6   7   2    12810.12    13065.18    276.42 o 
   7   7   2     9933.67    11123.49    904.09 o 
   8   7   2     1382.17     1056.23    203.43 o 
   9   7   2      191.74      346.26    149.44 o 
  10   7   2       23.64      149.32    170.28 o 
  11   7   2       76.38       74.49    116.62 o 
  12   7   2      314.38      333.37    164.03 o 
   0   8   2    38972.90    39047.38    458.85 o 
   1   8   2    20213.05    19820.56    256.90 o 
   2   8   2    33215.41    34284.22    521.00 o 
   3   8   2     8976.62     8298.74    213.96 o 
   4   8   2     1324.66     1281.19    131.39 o 
   5   8   2    18299.13    17765.46    357.16 o 
   6   8   2     5750.64     5501.25    287.29 o 
   7   8   2     9033.41     8817.74    590.91 o 
   8   8   2     6383.99     6604.65    531.36 o 
   9   8   2      287.85      417.97    166.74 o 
  10   8   2     2663.26     2605.17    396.70 o 
  11   8   2        5.02      205.77    131.32 o 
  12   8   2     2442.21     2158.89    364.19 o 
   1   9   2    26223.53    26254.47    468.10 o 
   2   9   2    19212.08    18940.68    434.12 o 
   3   9   2      378.54      416.56     81.65 o 
   4   9   2     3827.72     3452.66    266.75 o 
   5   9   2     2102.62     1754.16    237.28 o 
   6   9   2    11014.88    11296.77    777.46 o 
   7   9   2     9164.92     9281.03    517.70 o 
   8   9   2     2014.82     1958.20    396.73 o 
   9   9   2     2558.53     2437.28    488.33 o 
  10   9   2        0.76      162.51    105.07 o 
  11   9   2      268.54      324.75    107.45 o 
   0  10   2    21322.08    22376.06    569.01 o 
   1  10   2    11256.47    11067.49    398.47 o 
   2  10   2    24085.45    24382.26    414.78 o 
   3  10   2     8877.40     8792.44    384.58 o 
   4  10   2      264.03      295.31     74.01 o 
   5  10   2    18589.43    19614.04    597.94 o 
   6  10   2     7508.88     7517.70    322.82 o 
   7  10   2     3238.79     3273.10    597.44 o 
   8  10   2     8109.00     8077.09    852.05 o 
   9  10   2       54.47      206.27    224.65 o 
  10  10   2      719.86      993.56    259.60 o 
  11  10   2       74.12       98.50    188.92 o 
   1  11   2    27172.73    27946.00    696.26 o 
   2  11   2    10412.18    10038.86    274.62 o 
   3  11   2     2773.99     2548.95    273.75 o 
   4  11   2     1502.46     1682.52    170.68 o 
   5  11   2      341.45      255.79     94.84 o 
   6  11   2     7152.62     8197.93    537.93 o 
   7  11   2     5337.24     4798.68    683.90 o 
   8  11   2     3814.63     3270.10    613.38 o 
   9  11   2      708.38      939.25    200.36 o 
  10  11   2      331.13      290.65    129.13 o 
   0  12   2    20691.60    21822.17    713.55 o 
   1  12   2     1670.40     1702.06    222.89 o 
   2  12   2    10861.83    11187.84    340.36 o 
   3  12   2      408.56      278.81     75.53 o 
   4  12   2     1201.30     1086.02    143.50 o 
   5  12   2      541.89      689.68    143.29 o 
   6  12   2     1706.68     2035.89    408.54 o 
   7  12   2       15.88      277.76    125.01 o 
   8  12   2     2259.12     2510.94    399.01 o 
   9  12   2      493.74      629.49    156.94 o 
  10  12   2      663.66      491.07    168.63 o 
   1  13   2    12559.16    12813.61    340.44 o 
   2  13   2     1611.93     1779.65    220.75 o 
   3  13   2     1943.24     2058.50    238.93 o 
   4  13   2     1210.55     1639.98    265.43 o 
   5  13   2      252.03      424.01    220.17 o 
   6  13   2      490.00      493.84    204.08 o 
   7  13   2      806.77      835.98    202.75 o 
   8  13   2     3874.63     3073.60    617.78 o 
   9  13   2       27.49      239.44    121.90 o 
   0  14   2    20189.86    22429.21    784.26 o 
   1  14   2     2438.03     2466.49    310.48 o 
   2  14   2      405.90      498.48    112.60 o 
   3  14   2      265.06      503.05    140.26 o 
   4  14   2      622.01      645.79    168.49 o 
   5  14   2     1684.50     1313.83    248.67 o 
   6  14   2     1513.90     1391.44    360.13 o 
   7  14   2      101.53      292.94    127.16 o 
   8  14   2     2167.53     2087.50    441.31 o 
   1  15   2        6.13      259.15    139.25 o 
   2  15   2       59.59      226.59     83.75 o 
   3  15   2       14.12       92.26    145.34 o 
   4  15   2     7773.13     7775.42    496.78 o 
   5  15   2     1301.29     1247.31    289.83 o 
   6  15   2       15.40      128.48    126.73 o 
   7  15   2      508.23      632.71    244.20 o 
   0  16   2    15527.30    16207.92   1428.89 o 
   1  16   2     2302.69     2163.03    326.70 o 
   2  16   2       70.92      326.43    147.03 o 
   3  16   2     3888.68     3501.82    696.04 o 
   4  16   2     1713.20     1785.20    343.90 o 
   5  16   2     3389.97     2952.53    570.18 o 
   6  16   2      234.25      284.94    193.75 o 
   1  17   2     1153.66     1027.57    173.15 o 
   2  17   2      228.78      369.91    132.50 o 
   3  17   2      216.99      355.53    120.80 o 
   4  17   2     1004.87     1004.37    202.89 o 
   5  17   2      508.44      423.66    181.06 o 
   0  18   2    12862.56    14861.17   2803.45 o 
   1  18   2      892.84      584.30    243.04 o 
   2  18   2      600.18      465.52    128.80 o 
   3  18   2      485.04      564.62    185.78 o 
   1   1   3    15268.73    14548.30    121.44 o 
   2   1   3    54424.70    56497.27    336.37 o 
   3   1   3    63654.37    65336.89    392.59 o 
   4   1   3     3310.42     3060.67     84.71 o 
   5   1   3   129519.38   136714.42   1206.78 o 
   6   1   3    17622.16    17544.18    319.68 o 
   7   1   3        3.59      182.29    117.67 o 
   8   1   3    11911.67    12179.85    340.22 o 
   9   1   3    35449.90    37183.73    606.40 o 
  10   1   3     1509.68     1504.83    185.38 o 
  11   1   3     1331.17     1140.09    124.52 o 
  12   1   3     3330.46     2781.65    345.29 o 
  13   1   3      733.19      638.38    124.00 o 
   0   2   3     5645.73     5287.36     78.27 o 
   1   2   3    18044.32    18037.68    221.41 o 
   2   2   3     6608.45     6631.27     89.28 o 
   3   2   3     6369.21     6088.53     88.47 o 
   4   2   3     6462.63     6197.71     94.72 o 
   5   2   3     1924.82     1849.48    160.73 o 
   6   2   3     8689.58     8838.43    216.88 o 
   7   2   3      150.20      246.74     74.45 o 
   8   2   3     2837.20     2732.98    257.31 o 
   9   2   3      170.70      333.38     98.84 o 
  10   2   3      115.20      250.12     77.97 o 
  11   2   3       17.73       97.14     45.13 o 
  12   2   3       59.50      277.42    104.30 o 
  13   2   3       64.59       16.63     62.99 o 
   1   3   3    36302.86    36303.97    649.41 o 
   2   3   3       26.02      -36.03     59.12 o 
   3   3   3    40019.83    40393.73    517.50 o 
   4   3   3    38162.27    39040.48    521.30 o 
   5   3   3   126594.81   131519.75   1185.11 o 
   6   3   3      168.76      284.53     49.91 o 
   7   3   3      236.30      278.84     66.36 o 
   8   3   3    17187.15    16738.16    348.63 o 
   9   3   3    28531.85    28542.38    478.09 o 
  10   3   3        8.13      167.76     55.69 o 
  11   3   3     1061.44      907.20    117.20 o 
  12   3   3      275.88      147.03     72.43 o 
  13   3   3      798.68      494.10    190.46 o 
   0   4   3    11327.74    10713.54    144.66 o 
   1   4   3    36023.55    36262.83    332.35 o 
   2   4   3    13066.57    12237.30    185.40 o 
   3   4   3    44740.20    44103.05    718.61 o 
   4   4   3     6506.60     5571.76    277.77 o 
   5   4   3    50078.53    53548.02    610.99 o 
   6   4   3     5799.05     6065.32    252.47 o 
   7   4   3     2757.21     2804.45    204.13 o 
   8   4   3     1301.72     1022.84    117.95 o 
   9   4   3     1275.14     1268.28    159.66 o 
  10   4   3      230.01      263.39     92.16 o 
  11   4   3      739.77      799.04    136.60 o 
  12   4   3      501.91      292.60     84.97 o 
  13   4   3      346.94      214.84     90.16 o 
   1   5   3      510.70      516.59     50.08 o 
   2   5   3     3826.62     3496.58    194.19 o 
   3   5   3    25996.71    25485.77    457.06 o 
   4   5   3    39028.80    39075.70    457.50 o 
   5   5   3    41239.82    39459.49    827.92 o 
   6   5   3     2024.00     1941.62    146.68 o 
   7   5   3    16301.63    17735.26    367.53 o 
   8   5   3     1401.69     1542.00    190.67 o 
   9   5   3    12777.26    13506.21    380.90 o 
  10   5   3     2963.55     2632.37    344.62 o 
  11   5   3     1889.78     1613.92    247.50 o 
  12   5   3        7.11       88.42    116.96 o 
   0   6   3   126224.01   131679.89   1052.88 o 
   1   6   3    13660.37    13215.89    190.73 o 
   2   6   3    92857.26    96066.06    829.73 o 
   3   6   3    32008.66    32780.07    373.42 o 
   4   6   3     7395.12     6777.48    248.44 o 
   5   6   3    29420.18    28972.19    479.54 o 
   6   6   3     2399.94     2235.34    333.10 o 
   7   6   3     4507.95     4901.27    227.97 o 
   8   6   3     1970.15     2068.23    417.54 o 
   9   6   3     1693.96     1756.80    264.58 o 
  10   6   3     1275.44     1280.52    173.98 o 
  11   6   3      100.62      421.43    163.40 o 
  12   6   3       52.93      323.06    121.24 o 
   1   7   3     1325.65     1336.43    133.63 o 
   2   7   3    32264.58    31871.01    474.44 o 
   3   7   3    35843.63    36194.52   1232.11 o 
   4   7   3     8325.39     8047.95    446.02 o 
   5   7   3    28131.24    28268.26    411.44 o 
   6   7   3    26573.29    26758.28    726.65 o 
   7   7   3     7048.77     7452.32    622.63 o 
   8   7   3      196.62      450.86    187.55 o 
   9   7   3     5574.28     5606.58    573.27 o 
  10   7   3      868.65      780.91    218.68 o 
  11   7   3      705.81     1026.96    209.25 o 
  12   7   3        5.49      194.46     87.58 o 
   0   8   3    47349.86    46808.73    971.53 o 
   1   8   3    39426.13    40895.58    675.65 o 
   2   8   3    36157.59    35402.26    604.82 o 
   3   8   3    29951.49    29976.12    815.69 o 
   4   8   3      127.64      220.73     96.72 o 
   5   8   3    33165.75    32061.64    502.95 o 
   6   8   3     1708.68     1684.17    248.95 o 
   7   8   3       26.77      118.39     79.65 o 
   8   8   3     4048.47     3672.85    527.98 o 
   9   8   3     5540.94     5454.84    602.74 o 
  10   8   3     1333.56     1199.16    211.97 o 
  11   8   3     1070.66     1140.81    240.21 o 
  12   8   3      344.40      336.01    109.21 o 
   1   9   3     1655.32     1697.49    158.03 o 
   2   9   3     6478.46     6195.98    210.57 o 
   3   9   3    14918.66    15001.04    302.21 o 
   4   9   3       20.02      111.77     60.28 o 
   5   9   3     3673.86     3631.67    369.74 o 
   6   9   3    10860.39     9823.70    285.04 o 
   7   9   3    28259.96    27734.21    925.82 o 
   8   9   3        9.15      280.33    146.73 o 
   9   9   3     1140.34     1035.91    210.76 o 
  10   9   3     1708.66     1878.96    336.81 o 
  11   9   3      601.47      602.70    168.10 o 
   0  10   3    43810.39    45416.60    885.07 o 
   1  10   3    11012.58    11173.81    235.04 o 
   2  10   3     6452.25     6281.73    377.00 o 
   3  10   3     1297.44     1202.52    141.39 o 
   4  10   3     1868.81     1754.09    198.51 o 
   5  10   3     8575.89     8332.43    315.87 o 
   6  10   3      795.51      632.65    131.89 o 
   7  10   3      530.47      564.17    106.54 o 
   8  10   3     1666.09     1549.07    290.08 o 
   9  10   3     2041.18     1939.62    386.75 o 
  10  10   3      152.39      424.70    126.22 o 
  11  10   3      138.52      217.41    116.89 o 
   1  11   3    10708.88    11210.27    385.36 o 
   2  11   3     1016.28      910.28    119.22 o 
   3  11   3     6485.69     6292.61    315.58 o 
   4  11   3      966.89      912.54    140.21 o 
   5  11   3     3038.88     3154.30    428.47 o 
   6  11   3     3717.36     3763.89    507.32 o 
   7  11   3    13128.87    14096.47    949.36 o 
   8  11   3      445.72      380.85    158.34 o 
   9  11   3      341.49      330.60    156.56 o 
  10  11   3      772.72      850.92    220.40 o 
   0  12   3     3261.90     3801.69    423.24 o 
   1  12   3    14605.28    15387.67    348.13 o 
   2  12   3      565.56      693.65    116.42 o 
   3  12   3     3227.37     3127.36    322.68 o 
   4  12   3     3008.01     2863.39    343.63 o 
   5  12   3     3127.39     3018.23    345.95 o 
   6  12   3      595.70      447.65    138.58 o 
   7  12   3      189.08      332.07    125.99 o 
   8  12   3      155.16      251.26    109.04 o 
   9  12   3     2280.05     1996.68    525.22 o 
  10  12   3      131.66      145.94     99.89 o 
   1  13   3    12358.71    13252.57    397.50 o 
   2  13   3     2284.98     2049.53    254.37 o 
   3  13   3      103.91      223.18     79.20 o 
   4  13   3     9898.30    10771.51    646.36 o 
   5  13   3      113.89      315.69    231.13 o 
   6  13   3      106.62      224.01    275.50 o 
   7  13   3    21633.26    22738.48    626.65 o 
   8  13   3       37.99      182.30    236.34 o 
   9  13   3       76.73      235.64    179.89 o 
   0  14   3     1255.88     1291.84    252.69 o 
   1  14   3      886.11     1053.39    133.13 o 
   2  14   3        3.30      144.87     69.47 o 
   3  14   3     3365.67     3347.50    485.98 o 
   4  14   3     2257.41     2210.32    337.40 o 
   5  14   3      124.81      125.80     86.64 o 
   6  14   3     1859.04     1621.28    256.68 o 
   7  14   3       94.91      325.39    143.99 o 
   8  14   3      664.13      552.35    232.75 o 
   1  15   3    10187.11    10278.01    535.74 o 
   2  15   3      298.35      249.35    123.57 o 
   3  15   3      382.64      266.66    174.77 o 
   4  15   3     4185.42     3746.48    650.60 o 
   5  15   3      524.81      446.06    197.23 o 
   6  15   3      190.03       67.01    147.99 o 
   7  15   3     4595.97     4355.93    757.58 o 
   0  16   3      485.02      435.86    169.99 o 
   1  16   3     1979.48     1908.18    271.44 o 
   2  16   3       34.40      107.66     74.40 o 
   3  16   3      886.89     1184.93    228.57 o 
   4  16   3     1483.72     1811.84    367.15 o 
   5  16   3       12.42      294.66    104.91 o 
   6  16   3      537.82      552.59    156.26 o 
   1  17   3     7463.48     7296.64    708.13 o 
   2  17   3      484.05      392.68    169.39 o 
   3  17   3        2.21      328.06    169.76 o 
   4  17   3       47.78      340.63    137.00 o 
   5  17   3       32.57       67.09    113.32 o 
   0  18   3     2949.87     2534.75    848.10 o 
   1  18   3      515.11      676.37    179.97 o 
   2  18   3      153.73      116.01     74.59 o 
   3  18   3     3144.19     2487.05    461.67 o 
   0   0   4     2565.28     2432.60    448.11 o 
   1   0   4    30982.70    30757.66    541.14 o 
   2   0   4   149906.03   153316.42   1150.89 o 
   3   0   4    11093.89    10548.63    146.50 o 
   4   0   4    52077.96    53612.82    457.77 o 
   5   0   4    20820.12    19839.97    292.00 o 
   6   0   4     3715.19     3769.53    371.49 o 
   7   0   4     1610.08     1736.12    280.03 o 
   8   0   4       20.08       91.75     91.36 o 
   9   0   4    30154.95    30527.12    693.67 o 
  10   0   4    13068.92    13719.71    450.84 o 
  11   0   4     2646.34     2386.15    417.68 o 
  12   0   4     2639.31     1955.96    473.49 o 
  13   0   4     8639.38     8071.91   1210.13 o 
   1   1   4        2.66      322.20     67.82 o 
   2   1   4    49607.46    49594.05    536.56 o 
   3   1   4     9984.40    10005.38     96.78 o 
   4   1   4     2935.21     2815.26    116.48 o 
   5   1   4     3827.37     3513.38    146.91 o 
   6   1   4     2059.86     2193.70    195.81 o 
   7   1   4     8239.48     8344.46    225.52 o 
   8   1   4      556.39      673.24     90.36 o 
   9   1   4      807.19      959.54    159.23 o 
  10   1   4      990.04      933.09    160.20 o 
  11   1   4       92.70      225.47     78.89 o 
  12   1   4       74.56      222.92     72.09 o 
  13   1   4      108.42      126.74     79.68 o 
   0   2   4   105189.04   111498.83    872.77 o 
   1   2   4   164795.14   171875.98   1930.22 o 
   2   2   4    88704.22    89095.27    591.86 o 
   3   2   4    27418.94    27125.91    219.87 o 
   4   2   4    12680.92    12157.81    138.71 o 
   5   2   4    64677.71    67020.92    554.36 o 
   6   2   4      793.92      823.42    104.54 o 
   7   2   4      143.55      202.18     43.68 o 
   8   2   4      153.96      232.63     66.67 o 
   9   2   4    24517.71    25874.38    447.90 o 
  10   2   4     3395.21     3163.34    333.43 o 
  11   2   4     2755.54     2556.30    273.24 o 
  12   2   4     7225.05     6977.82    294.61 o 
  13   2   4     4919.35     4034.94    702.33 o 
   1   3   4    84958.62    85264.24    863.07 o 
   2   3   4     4729.09     4583.12     88.04 o 
   3   3   4     9669.68     8742.86    131.92 o 
   4   3   4     2236.05     2109.48    129.11 o 
   5   3   4       75.14      129.33     53.15 o 
   6   3   4      229.26      219.40     57.32 o 
   7   3   4      230.14      233.54     51.86 o 
   8   3   4      406.68      495.49     69.98 o 
   9   3   4      473.89      406.38     73.93 o 
  10   3   4        2.01      116.58     39.66 o 
  11   3   4      294.57      532.17    117.11 o 
  12   3   4        0.88      172.92     68.22 o 
  13   3   4      253.83      169.38    101.84 o 
   0   4   4   158499.66   167878.05   2668.88 o 
   1   4   4    41231.98    41449.20    395.14 o 
   2   4   4     6355.99     6049.30    118.97 o 
   3   4   4     6247.77     5636.05    133.49 o 
   4   4   4    14918.21    15221.91    257.69 o 
   5   4   4     3047.54     3060.37    167.51 o 
   6   4   4     4340.20     4502.01    190.49 o 
   7   4   4       86.93      190.98     58.77 o 
   8   4   4     9949.57    10526.43    302.04 o 
   9   4   4     3572.84     3573.40    164.72 o 
  10   4   4     3252.10     3047.53    521.29 o 
  11   4   4      766.25      678.79    126.45 o 
  12   4   4     2963.82     2536.27    353.95 o 
  13   4   4     1641.46     1201.07    271.92 o 
   1   5   4   181610.70   187345.97    683.57 o 
   2   5   4      364.82      321.31     33.27 o 
   3   5   4    67801.65    66374.49   1105.44 o 
   4   5   4      250.34      303.21     92.06 o 
   5   5   4       55.05      222.72     91.37 o 
   6   5   4     1696.07     1885.28    331.96 o 
   7   5   4     4183.38     4706.06    216.65 o 
   8   5   4     1895.18     1803.01    220.80 o 
   9   5   4     4343.13     4686.44    382.80 o 
  10   5   4      175.50      355.65    111.33 o 
  11   5   4       87.23      333.32    102.06 o 
  12   5   4       24.58      253.10    133.69 o 
   0   6   4    17534.19    16288.00    239.38 o 
   1   6   4    33083.24    33049.49    272.66 o 
   2   6   4    60729.09    60825.93    777.97 o 
   3   6   4     1555.06     1778.90    223.44 o 
   4   6   4     7610.06     7155.71    267.87 o 
   5   6   4     2708.84     2550.12    539.96 o 
   6   6   4        7.18      135.46    121.74 o 
   7   6   4      139.41      357.53    130.17 o 
   8   6   4      694.88      617.36    160.92 o 
   9   6   4     1984.01     1967.63    326.99 o 
  10   6   4     3939.16     3859.83    468.58 o 
  11   6   4     1123.67      919.45    159.46 o 
  12   6   4     2714.74     1920.26    439.63 o 
   1   7   4   145322.47   150663.89   1178.90 o 
   2   7   4    23330.14    23120.89    301.86 o 
   3   7   4    41837.53    41381.55    793.60 o 
   4   7   4     7625.11     7623.64    400.28 o 
   5   7   4    10320.70     9916.12    363.97 o 
   6   7   4    11838.61    12208.20    524.68 o 
   7   7   4    17444.51    17965.17    801.80 o 
   8   7   4     1270.92     1768.70    333.95 o 
   9   7   4     9681.73    10063.83    925.25 o 
  10   7   4      349.79      348.59    116.06 o 
  11   7   4        0.92      310.02    125.55 o 
  12   7   4      681.38      262.78    143.43 o 
   0   8   4    28625.23    29288.68    636.28 o 
   1   8   4    15852.22    15361.38    284.05 o 
   2   8   4    25178.97    25514.27    487.58 o 
   3   8   4      342.92      204.99    103.51 o 
   4   8   4     7166.17     7021.01    771.03 o 
   5   8   4    19894.97    18950.76    813.58 o 
   6   8   4        3.45      487.15    201.90 o 
   7   8   4     5312.89     5799.34    406.64 o 
   8   8   4      295.01      261.95    111.44 o 
   9   8   4       48.00      152.18    122.27 o 
  10   8   4     2763.60     2674.18    471.07 o 
  11   8   4     2120.96     1886.69    335.98 o 
  12   8   4     2037.24     1368.38    283.23 o 
   1   9   4    22743.59    23099.01    362.80 o 
   2   9   4     2254.46     2244.73    207.54 o 
   3   9   4     3808.41     4019.71    195.13 o 
   4   9   4      986.91     1018.13    156.94 o 
   5   9   4     6668.69     5630.85    517.42 o 
   6   9   4     1524.34     1160.72    181.38 o 
   7   9   4     1877.12     1876.02    285.99 o 
   8   9   4      913.60     1014.99    213.83 o 
   9   9   4     2771.30     2366.64    315.19 o 
  10   9   4      360.04      270.87    100.69 o 
  11   9   4      136.85      636.20    168.31 o 
   0  10   4     5511.56     4988.37    701.19 o 
   1  10   4     6249.57     5658.98    368.61 o 
   2  10   4    16105.46    15958.25    282.14 o 
   3  10   4     3749.09     3524.73    117.30 o 
   4  10   4     4613.61     4913.01    499.34 o 
   5  10   4     1332.96     1437.45    208.24 o 
   6  10   4        6.07      -34.90    104.89 o 
   7  10   4     2509.12     2362.99    327.81 o 
   8  10   4      815.33     1062.97    215.57 o 
   9  10   4      606.46      550.50    333.74 o 
  10  10   4     1680.14     1176.81    295.89 o 
  11  10   4     4125.57     3974.52    667.64 o 
   1  11   4       11.50      265.91    131.79 o 
   2  11   4     1461.76     1336.30    165.78 o 
   3  11   4      199.45      168.40    157.43 o 
   4  11   4    10464.50    10750.45    460.69 o 
   5  11   4     8830.01     8926.50    331.05 o 
   6  11   4      133.65      136.55    101.67 o 
   7  11   4     1059.79     1073.65    222.22 o 
   8  11   4     2185.15     2046.12    438.49 o 
   9  11   4     1887.64     1720.27    383.63 o 
  10  11   4      352.94      382.54     98.25 o 
   0  12   4    19980.25    21231.61    554.04 o 
   1  12   4      537.72      529.98    122.19 o 
   2  12   4     4603.63     4595.79    300.16 o 
   3  12   4    29721.08    32161.89    633.88 o 
   4  12   4      553.74      477.67    145.67 o 
   5  12   4     4795.22     4738.16    507.71 o 
   6  12   4      531.71      486.47     94.88 o 
   7  12   4      104.33      259.76    200.54 o 
   8  12   4      654.98      735.20    174.80 o 
   9  12   4      422.49      812.27    225.07 o 
  10  12   4     1176.71      771.47    237.66 o 
   1  13   4      965.30     1085.72    129.94 o 
   2  13   4     3714.41     3670.05    319.97 o 
   3  13   4      955.16      865.72    152.71 o 
   4  13   4       79.11      236.49    108.56 o 
   5  13   4     7065.50     7551.43    607.05 o 
   6  13   4     2448.00     2888.99    431.65 o 
   7  13   4     1062.19     1041.54    174.10 o 
   8  13   4      853.39      606.48    172.58 o 
   9  13   4      724.49      594.71    146.93 o 
   0  14   4    17432.62    18833.09    629.66 o 
   1  14   4      366.42      543.56    106.18 o 
   2  14   4      137.85      245.52    113.09 o 
   3  14   4    21065.20    23393.19    410.04 o 
   4  14   4      755.81      724.55    137.55 o 
   5  14   4     6919.34     6998.30    717.72 o 
   6  14   4     1607.74     1789.82    394.98 o 
   7  14   4      198.57      416.40    145.91 o 
   8  14   4     2254.03     1555.15    314.72 o 
   1  15   4     1276.65     1061.14    172.66 o 
   2  15   4     1159.82     1198.75    212.44 o 
   3  15   4       91.99      295.47    122.69 o 
   4  15   4      114.10      426.22    181.04 o 
   5  15   4     3101.64     2806.90    538.73 o 
   6  15   4     1548.39     1885.66    387.41 o 
   7  15   4       40.63      361.49    211.54 o 
   0  16   4      943.01      976.37    216.89 o 
   1  16   4       56.35       56.81    103.47 o 
   2  16   4     2252.94     2059.40    330.43 o 
   3  16   4     5143.91     4277.03    684.81 o 
   4  16   4      900.05     1193.40    227.23 o 
   5  16   4      930.63      886.79    197.70 o 
   6  16   4       86.25      159.51    142.59 o 
   1  17   4      292.07      263.01     95.32 o 
   2  17   4      256.03      131.05    124.19 o 
   3  17   4        1.99       72.90    180.38 o 
   4  17   4      734.80      674.15    197.16 o 
   5  17   4      662.83      584.34    243.29 o 
   0  18   4      292.78      143.53    142.77 o 
   1  18   4       12.10      248.53    180.63 o 
   2  18   4      986.16      788.19    171.50 o 
   1   1   5    35438.31    33929.98    535.31 o 
   2   1   5    56660.62    55122.36    378.96 o 
   3   1   5    23205.87    22755.40    252.53 o 
   4   1   5     3140.67     3166.39    111.99 o 
   5   1   5     4147.89     4137.99    117.69 o 
   6   1   5    23315.38    23245.07    401.24 o 
   7   1   5    63647.51    66644.70    942.93 o 
   8   1   5    29907.54    31322.13    662.10 o 
   9   1   5     1324.40     1235.44    160.87 o 
  10   1   5      616.47      685.37    102.07 o 
  11   1   5      847.78      700.70    112.98 o 
  12   1   5     3167.16     2770.36    426.73 o 
  13   1   5      172.88      196.51     84.13 o 
   0   2   5     5063.62     4495.06    161.41 o 
   1   2   5    29766.15    28384.81    259.39 o 
   2   2   5     2986.06     2653.08    120.85 o 
   3   2   5    88847.52    89315.15    911.37 o 
   4   2   5     3684.88     3473.17    100.00 o 
   5   2   5    54876.27    56655.63    946.16 o 
   6   2   5     1211.47     1166.77    117.06 o 
   7   2   5    10259.93     9977.32    197.63 o 
   8   2   5      461.17      433.30     92.39 o 
   9   2   5       59.44      222.37     69.31 o 
  10   2   5        0.72      114.45     52.02 o 
  11   2   5     2962.84     2547.33    314.51 o 
  12   2   5       72.42      163.54    104.08 o 
  13   2   5      545.38      475.63    131.44 o 
   1   3   5    53984.90    53341.56    342.01 o 
   2   3   5    26409.77    26553.68    235.17 o 
   3   3   5    11248.41    10555.09    130.48 o 
   4   3   5     6367.50     5895.98    171.78 o 
   5   3   5     4016.49     3989.57    149.81 o 
   6   3   5    15172.13    15792.85    495.67 o 
   7   3   5    57926.95    59766.17   1113.92 o 
   8   3   5    19795.74    20533.48    338.21 o 
   9   3   5       68.66      185.42     59.82 o 
  10   3   5      322.68      358.04     68.71 o 
  11   3   5     1357.13     1107.24    197.65 o 
  12   3   5     2299.42     1902.49    300.52 o 
  13   3   5      283.86      263.39     87.55 o 
   0   4   5    68039.44    70127.16    601.25 o 
   1   4   5        5.35      104.23     34.84 o 
   2   4   5    94209.92    96341.75   1060.88 o 
   3   4   5    20247.42    19485.75    315.31 o 
   4   4   5     3558.23     3412.60    363.38 o 
   5   4   5     7999.54     7716.61    164.53 o 
   6   4   5      680.33      691.76     79.09 o 
   7   4   5       26.95       98.16     53.52 o 
   8   4   5      402.26      316.38     81.86 o 
   9   4   5      170.13      217.76     65.94 o 
  10   4   5      119.96      138.92     72.92 o 
  11   4   5     1157.27      971.85    216.85 o 
  12   4   5      494.43      425.84    143.63 o 
   1   5   5    96651.53    98165.24    997.60 o 
   2   5   5     4213.04     3727.70    209.62 o 
   3   5   5     1406.69     1487.74    163.27 o 
   4   5   5    12774.94    12166.43    357.43 o 
   5   5   5     4224.42     4739.62    570.69 o 
   6   5   5    12221.55    11897.71    403.80 o 
   7   5   5    57656.75    62748.21   1126.99 o 
   8   5   5    13880.31    14674.07    579.99 o 
   9   5   5      191.47      240.92     96.04 o 
  10   5   5     2481.64     2530.80    423.84 o 
  11   5   5      810.10      829.33    154.04 o 
  12   5   5       33.42       60.73     95.43 o 
   1   6   5       89.30      196.30     40.42 o 
   2   6   5    49402.63    47022.80    701.40 o 
   3   6   5    37229.54    36366.39   1071.94 o 
   4   6   5     4678.86     5454.16    500.81 o 
   5   6   5     2828.92     3251.78    525.34 o 
   6   6   5      455.08      551.56    195.68 o 
   7   6   5      369.97      277.35    145.61 o 
   8   6   5      861.44      939.17    203.95 o 
   9   6   5      392.72      337.55    120.36 o 
  10   6   5     2697.97     2615.88    417.90 o 
  11   6   5      903.54      990.77    150.64 o 
  12   6   5       53.05      110.47     89.38 o 
   1   7   5     5725.72     5646.44    116.52 o 
   2   7   5    27281.44    26930.61    523.40 o 
   3   7   5     4996.62     5111.02    372.86 o 
   4   7   5      100.99      165.24     84.09 o 
   5   7   5    21395.19    22154.89    488.65 o 
   6   7   5    31535.36    31200.14    959.82 o 
   7   7   5     5669.02     5954.95    569.87 o 
   8   7   5      820.30     1108.08    197.21 o 
   9   7   5     6486.22     6514.64    408.25 o 
  10   7   5     1103.77     1070.89    226.44 o 
  11   7   5      967.20     1022.38    225.87 o 
  12   7   5      177.50      143.41    130.78 o 
   0   8   5    27798.14    27367.35    636.19 o 
   1   8   5       99.46      144.71     49.98 o 
   2   8   5    41911.75    42369.38    680.60 o 
   3   8   5    21854.63    21992.78    420.21 o 
   4   8   5      753.73     1037.65    158.76 o 
   5   8   5    10935.88    10638.94    576.79 o 
   6   8   5     6690.13     7570.44    534.25 o 
   7   8   5      630.82      556.80    106.86 o 
   8   8   5     2448.87     2315.58    302.83 o 
   9   8   5        1.08      299.99    204.94 o 
  10   8   5       66.94        6.30    105.50 o 
  11   8   5     1475.78     1207.10    322.16 o 
   1   9   5    10433.11     9850.09    223.17 o 
   2   9   5     2537.73     2537.92    193.29 o 
   3   9   5    14418.65    15157.30    328.30 o 
   4   9   5     5161.30     5256.48    349.93 o 
   5   9   5    18716.74    18604.12    562.21 o 
   6   9   5    14141.96    14038.57    634.49 o 
   7   9   5       41.33      143.45     65.34 o 
   8   9   5      107.61      202.27    119.81 o 
   9   9   5    11532.17    11881.59    438.32 o 
  10   9   5     6916.29     6469.37    834.00 o 
  11   9   5      219.97      173.56     98.82 o 
   0  10   5     3584.41     3602.61    468.36 o 
   1  10   5     1638.71     1551.48    172.56 o 
   2  10   5       25.09       30.09     48.96 o 
   3  10   5    35434.54    36836.76    745.42 o 
   4  10   5     2387.04     2761.77    343.59 o 
   5  10   5     5992.91     5848.62    364.81 o 
   6  10   5      513.41      824.53    239.83 o 
   7  10   5       54.61      257.73     98.74 o 
   8  10   5       95.26       64.68    153.33 o 
   9  10   5      986.44      941.38    282.77 o 
  10  10   5      351.43      287.66    137.32 o 
  11  10   5     4085.38     2657.84    621.44 o 
   1  11   5      506.01      619.73    104.80 o 
   2  11   5     1011.31      958.41    116.64 o 
   3  11   5     3352.75     2942.93    185.65 o 
   4  11   5     5152.88     5446.60    444.51 o 
   5  11   5    13839.37    14656.59    493.88 o 
   6  11   5     4011.08     3998.81    438.50 o 
   7  11   5        4.45      257.90    103.41 o 
   8  11   5     1099.97     1148.01    195.29 o 
   9  11   5     3506.24     3193.09    461.67 o 
  10  11   5     1070.66      991.20    376.40 o 
   0  12   5      979.42      978.55    255.90 o 
   1  12   5      426.60      374.53     94.21 o 
   2  12   5     1379.88     1112.89    162.88 o 
   3  12   5    13143.10    12931.39    370.93 o 
   4  12   5     4479.73     4564.93    473.40 o 
   5  12   5     2192.43     2397.90    340.74 o 
   6  12   5     3160.63     3011.85    291.63 o 
   7  12   5       49.14      250.38    160.72 o 
   8  12   5      713.49      648.85    210.30 o 
   9  12   5       77.40      241.45    142.67 o 
  10  12   5      214.39      268.91    135.47 o 
   1  13   5      324.18      214.45    106.11 o 
   2  13   5     1483.97     1632.72    217.00 o 
   3  13   5     1149.23     1167.57    159.48 o 
   4  13   5    12772.20    13030.60    444.48 o 
   5  13   5     5768.71     5899.15    476.66 o 
   6  13   5      903.94      795.80    404.99 o 
   7  13   5     1035.01     1081.05    215.91 o 
   8  13   5       63.89      237.21    122.31 o 
   9  13   5      565.39      716.52    240.67 o 
   0  14   5     7846.04     7930.02    519.44 o 
   1  14   5     1358.36     1297.37    182.21 o 
   2  14   5      582.27      581.42    145.39 o 
   3  14   5     1591.71     1401.80    223.30 o 
   4  14   5     4257.61     4026.26    479.32 o 
   5  14   5      565.98      361.73    217.66 o 
   6  14   5      501.92      415.22    106.75 o 
   7  14   5      396.85      462.01    176.23 o 
   8  14   5      177.91      436.77    121.21 o 
   1  15   5     7560.27     7911.93    457.51 o 
   2  15   5       60.64      315.40    132.35 o 
   3  15   5     4991.70     5075.17    367.67 o 
   4  15   5     5009.51     4040.77    832.12 o 
   5  15   5     3866.49     3455.80    651.40 o 
   6  15   5      131.59      373.23    102.19 o 
   7  15   5      423.92      338.94    137.90 o 
   0  16   5     1550.33     1681.71    412.95 o 
   1  16   5     3608.97     3175.79    454.66 o 
   2  16   5       39.06      227.17    100.86 o 
   3  16   5     1124.97     1127.72    337.97 o 
   4  16   5     1058.22      667.92    139.86 o 
   5  16   5     3251.88     2709.59    455.97 o 
   6  16   5      191.88      324.99    144.40 o 
   1  17   5     4067.55     3795.69    697.53 o 
   2  17   5      345.13      269.63     98.51 o 
   3  17   5     2267.63     1992.28    471.44 o 
   4  17   5     3709.95     3267.74    668.57 o 
   0  18   5     3534.20     2459.35    820.49 o 
   1  18   5      813.42      668.71    262.96 o 
   2  18   5       24.08      -69.35    230.54 o 
   0   0   6    49657.32    46628.57    885.31 o 
   1   0   6    32795.75    31413.19    980.01 o 
   3   0   6   204548.78   212613.97    963.02 o 
   4   0   6     7209.94     7244.69    223.24 o 
   5   0   6    20847.01    21593.30    288.39 o 
   6   0   6    13869.25    13549.50    329.72 o 
   7   0   6     4179.11     4531.83    586.25 o 
   8   0   6     3923.27     3574.33    529.70 o 
   9   0   6     2103.44     2192.43    394.97 o 
  10   0   6     4367.99     4305.59    607.20 o 
  11   0   6     8342.59     7699.21    781.19 o 
  12   0   6       79.84       75.28     80.97 o 
  13   0   6     2031.95     1272.60    354.49 o 
   1   1   6     5133.83     4914.49    206.23 o 
   2   1   6     4624.98     4158.61    131.45 o 
   3   1   6     3163.64     3082.59    116.24 o 
   4   1   6    27419.79    27010.51    280.23 o 
   5   1   6    13625.15    13566.98    206.82 o 
   6   1   6     9311.02     9417.08    147.57 o 
   7   1   6     3992.53     3811.92    355.92 o 
   8   1   6       55.90      211.67     66.16 o 
   9   1   6        0.12       77.08     83.50 o 
  10   1   6      594.29      603.40     97.30 o 
  11   1   6       91.83      209.76     58.43 o 
  12   1   6      187.63      249.33     92.96 o 
  13   1   6      113.81      146.48     90.68 o 
   0   2   6    94779.61    95491.05    868.32 o 
   1   2   6    33692.13    32612.25    318.30 o 
   2   2   6     2375.13     2138.27    139.24 o 
   3   2   6    71225.05    70673.05    618.43 o 
   4   2   6      943.12     1141.52    104.65 o 
   5   2   6     2134.82     2175.46    182.56 o 
   6   2   6    23732.16    24180.50    365.99 o 
   7   2   6     2204.19     2021.17    172.87 o 
   8   2   6    25642.03    26541.92    440.08 o 
   9   2   6     5800.83     6295.50    367.47 o 
  10   2   6      199.95      199.65     53.51 o 
  11   2   6     3394.23     2752.74    437.49 o 
  12   2   6     1807.94     1533.37    247.53 o 
  13   2   6     1534.93     1131.38    253.80 o 
   1   3   6     2639.09     2604.82    164.20 o 
   2   3   6    42645.45    40838.59    273.95 o 
   3   3   6    13529.06    13257.26    308.06 o 
   4   3   6    74589.43    75939.77   1241.31 o 
   5   3   6      137.93      161.57     65.38 o 
   6   3   6    10531.45    10455.00    212.48 o 
   7   3   6      815.46      717.27     95.71 o 
   8   3   6     1113.55      927.85    107.81 o 
   9   3   6      254.61      228.67     63.63 o 
  10   3   6     1187.64     1126.79    154.83 o 
  11   3   6       49.79      153.04     70.46 o 
  12   3   6      235.05      213.81     84.12 o 
  13   3   6        9.33      223.37     86.75 o 
   0   4   6   312650.44   323133.47   1182.98 o 
   1   4   6    14084.17    12976.34    136.78 o 
   2   4   6     4682.27     4310.49    165.60 o 
   3   4   6    71595.73    68264.24    811.20 o 
   4   4   6     3482.94     3646.76    623.39 o 
   5   4   6     1507.27     1514.00    148.31 o 
   6   4   6    34656.01    36171.48    620.14 o 
   7   4   6       23.06       58.82     42.66 o 
   8   4   6    27006.46    28205.50    621.60 o 
   9   4   6     1300.74     1101.58    151.44 o 
  10   4   6       52.34      137.40     75.76 o 
  11   4   6     7134.38     7002.38    392.63 o 
  12   4   6     1010.56      767.17    187.75 o 
   1   5   6     7297.92     6960.97    160.10 o 
   2   5   6    17661.13    16766.28    282.97 o 
   3   5   6     1111.22      974.73    159.80 o 
   4   5   6    36911.23    37076.47   1008.52 o 
   5   5   6    11030.85    10782.22    347.28 o 
   6   5   6     4733.91     4371.44    654.01 o 
   7   5   6    31456.73    33576.15   1623.30 o 
   8   5   6      853.73      861.50    107.83 o 
   9   5   6     2277.27     2486.12    358.00 o 
  10   5   6      860.36      833.88    120.71 o 
  11   5   6      600.98      492.59    112.18 o 
  12   5   6      110.84      187.82     70.12 o 
   0   6   6    54922.39    53412.02    713.48 o 
   1   6   6    40306.50    40067.66    488.04 o 
   2   6   6     5841.83     5582.89    173.73 o 
   3   6   6     8241.78     8262.81    329.04 o 
   4   6   6     4224.00     4240.99    337.99 o 
   5   6   6     7971.50     7990.46    592.39 o 
   6   6   6     1024.10     1218.21    214.54 o 
   7   6   6     2165.96     2519.47    444.12 o 
   8   6   6     1591.90     1435.42    268.65 o 
   9   6   6      725.81      832.78    185.06 o 
  10   6   6     2611.50     2596.43    413.52 o 
  11   6   6     3068.24     2793.51    418.23 o 
  12   6   6      707.92      651.61    134.62 o 
   1   7   6      938.75      921.71     95.09 o 
   2   7   6      814.19      780.93     87.12 o 
   3   7   6     3223.66     3040.61    390.59 o 
   4   7   6     6965.43     7462.94    576.03 o 
   5   7   6      185.21      193.10    152.40 o 
   6   7   6        2.09     -101.40    172.42 o 
   7   7   6     6128.67     6179.93    875.97 o 
   8   7   6      569.24      627.07    164.72 o 
   9   7   6      309.64      295.17    104.64 o 
  10   7   6      697.86      639.85    277.45 o 
  11   7   6      264.04      176.07    358.47 o 
  12   7   6        0.75      145.05     76.36 o 
   0   8   6     8632.82     8196.41    370.34 o 
   1   8   6    23762.61    23893.17    488.92 o 
   2   8   6     8926.51     8522.14    160.80 o 
   3   8   6    11571.02     9404.01    739.81 o 
   4   8   6    12837.67    12579.62    372.52 o 
   5   8   6     3273.37     3497.01    447.46 o 
   6   8   6     4657.00     4787.94    518.72 o 
   7   8   6      636.68      554.45    141.10 o 
   8   8   6      241.07      470.08    138.11 o 
   9   8   6      335.93      242.21    119.45 o 
  10   8   6     2854.66     2829.45    464.03 o 
  11   8   6     3964.09     3288.50    782.54 o 
   1   9   6     8251.50     8219.75    249.18 o 
   2   9   6    14785.66    14200.91    268.86 o 
   3   9   6      221.86      360.93     96.98 o 
   4   9   6    32573.14    34130.15    850.83 o 
   5   9   6      539.44      954.72    133.40 o 
   6   9   6      142.31      109.64     76.33 o 
   7   9   6     9863.46     9850.09    451.21 o 
   8   9   6        0.58       41.21     94.89 o 
   9   9   6      148.64      346.68    128.17 o 
  10   9   6     3124.83     2890.34    523.16 o 
  11   9   6       23.50      235.91    111.67 o 
   0  10   6     3432.41     3797.15    406.82 o 
   1  10   6    17575.58    16658.54    294.90 o 
   2  10   6    11405.17    11028.54    276.67 o 
   3  10   6      612.33      458.39     89.40 o 
   4  10   6     7265.44     7339.36    669.87 o 
   5  10   6     6226.79     6152.93    416.84 o 
   6  10   6     5935.43     6182.97    412.77 o 
   7  10   6     2512.94     2010.78    236.18 o 
   8  10   6     2595.76     2740.19    361.04 o 
   9  10   6       90.14      279.05    138.21 o 
  10  10   6     2477.81     2408.21    447.01 o 
  11  10   6     1924.90     1851.09    312.60 o 
   1  11   6    14703.71    14636.82    365.55 o 
   2  11   6    10950.18    10351.37    406.84 o 
   3  11   6      698.80      623.39    156.86 o 
   4  11   6    36575.07    37175.77   1255.85 o 
   5  11   6     1623.64     1557.24    230.34 o 
   6  11   6     2352.23     1999.56    250.96 o 
   7  11   6     1872.55     1640.73    231.18 o 
   8  11   6        0.75      101.95    196.99 o 
   9  11   6      118.78      211.72    114.36 o 
  10  11   6     3518.29     3072.51    642.14 o 
   0  12   6      662.08      572.10    145.02 o 
   1  12   6    12113.62    12753.54    572.15 o 
   2  12   6     3011.60     3184.41    249.19 o 
   3  12   6      823.26      742.04    135.17 o 
   4  12   6     3545.30     3685.08    339.82 o 
   5  12   6    10293.02    10516.36    466.65 o 
   6  12   6     1393.66     1304.82    242.21 o 
   7  12   6     2425.02     2419.33    453.17 o 
   8  12   6      206.06      178.44     92.77 o 
   9  12   6      747.44      549.98    165.19 o 
   1  13   6     1816.48     2061.34    220.73 o 
   2  13   6      188.92      217.74     64.88 o 
   3  13   6       22.79      123.71     89.73 o 
   4  13   6      386.52      418.23    191.82 o 
   5  13   6     4121.97     3995.85    428.23 o 
   6  13   6     2956.67     2940.77    495.27 o 
   7  13   6      279.98      283.55    236.82 o 
   8  13   6       34.35       20.43    158.59 o 
   9  13   6      462.60      423.90    180.63 o 
   0  14   6      138.46      367.87    130.61 o 
   1  14   6     6070.40     6052.20    366.95 o 
   2  14   6     4296.13     3582.53    444.00 o 
   3  14   6      142.41      195.88     87.65 o 
   4  14   6     1100.03     1012.30    164.82 o 
   5  14   6     1574.41     1876.16    619.96 o 
   6  14   6      232.50      419.92    149.23 o 
   7  14   6       20.20      367.52    129.90 o 
   8  14   6        0.41      231.92    130.64 o 
   1  15   6     3899.90     3874.38    454.49 o 
   2  15   6     1932.44     2044.95    332.13 o 
   3  15   6      221.30      330.26    117.96 o 
   4  15   6      795.61      695.08    163.61 o 
   5  15   6      601.87      272.44    385.38 o 
   6  15   6     4357.17     3819.91    591.29 o 
   7  15   6      958.46      941.16    258.98 o 
   0  16   6     5636.34     5560.01   1328.92 o 
   1  16   6     3795.63     3456.98    413.11 o 
   2  16   6     9859.94     9784.79    796.00 o 
   3  16   6       27.78      153.75    106.26 o 
   4  16   6       67.40      358.95    245.60 o 
   5  16   6      913.40     1144.78    309.46 o 
   6  16   6     1885.89     1648.10    284.16 o 
   1  17   6        7.11      292.29    113.34 o 
   2  17   6      856.80      810.40    159.36 o 
   3  17   6      272.08      371.47    120.93 o 
   4  17   6        8.50       81.48    216.61 o 
   0  18   6     3854.48     2751.00   1098.12 o 
   1  18   6      697.73      382.27    142.95 o 
   1   1   7    55557.88    52021.42    884.03 o 
   2   1   7    56348.12    54654.86    419.98 o 
   3   1   7    59398.00    58192.93    451.48 o 
   4   1   7   284560.28   300390.19   1841.92 o 
   5   1   7     3165.27     3298.13    256.27 o 
   6   1   7        3.98      185.37     53.03 o 
   7   1   7     5445.12     5482.73    297.59 o 
   8   1   7    12366.84    12710.87    351.74 o 
   9   1   7     4970.77     4794.03    224.94 o 
  10   1   7    17095.73    17313.30    406.04 o 
  11   1   7       30.95      163.81     93.09 o 
  12   1   7     1025.60      870.39    131.05 o 
  13   1   7       12.31      263.17    146.92 o 
   0   2   7     4305.79     3735.68    200.07 o 
   1   2   7      287.97      184.18     46.51 o 
   2   2   7      560.83      697.47     64.99 o 
   3   2   7    34028.25    34206.96    352.40 o 
   4   2   7      363.53      388.72     63.78 o 
   5   2   7    10345.39    10066.06    237.27 o 
   6   2   7     2983.34     2627.21    240.20 o 
   7   2   7     3238.00     2582.16    202.00 o 
   8   2   7     1861.91     1940.30    255.15 o 
   9   2   7      344.25      234.41     74.79 o 
  10   2   7      138.98       83.80     44.89 o 
  11   2   7       12.98      157.85     67.30 o 
  12   2   7       61.82      224.65     61.72 o 
   1   3   7       80.35      176.98     41.04 o 
   2   3   7     1946.69     1936.68    128.06 o 
   3   3   7    26066.02    26687.69    288.19 o 
   4   3   7    67365.73    70742.65   1172.71 o 
   5   3   7     3043.52     2718.53    188.20 o 
   6   3   7    16206.04    16794.05    244.74 o 
   7   3   7    15237.54    15579.76    417.33 o 
   8   3   7    10630.13    11514.91    287.19 o 
   9   3   7     1596.21     1508.82    191.31 o 
  10   3   7     5870.81     5353.66    468.00 o 
  11   3   7      576.20      460.11    135.33 o 
  12   3   7       54.03      114.73     89.18 o 
   0   4   7      141.79      225.70     87.88 o 
   1   4   7        0.09       81.43     37.40 o 
   2   4   7     4311.93     4104.10    133.75 o 
   3   4   7      151.56      110.41     34.61 o 
   4   4   7     3097.03     3017.87    199.53 o 
   5   4   7      320.39      395.08    101.07 o 
   6   4   7     5493.77     5259.77    513.81 o 
   7   4   7     1656.15     1582.79    133.69 o 
   8   4   7     3996.53     4255.62    170.60 o 
   9   4   7     1598.28     1652.82    291.05 o 
  10   4   7        4.35       98.61     77.02 o 
  11   4   7      408.59      441.89    104.69 o 
  12   4   7       13.72       94.67     75.55 o 
   1   5   7     9132.98     8175.09    165.70 o 
   2   5   7     2695.26     2687.28    124.71 o 
   3   5   7     2038.20     2099.49    262.72 o 
   4   5   7    51985.44    51558.32   1332.25 o 
   5   5   7     6382.33     7011.50    697.25 o 
   6   5   7    11408.74    11308.43    415.25 o 
   7   5   7     8871.92     9479.41    744.32 o 
   8   5   7     5343.10     5452.30    558.46 o 
   9   5   7     1151.14     1001.01    210.46 o 
  10   5   7     7178.02     7614.36    384.98 o 
  11   5   7      189.21      256.19     95.06 o 
  12   5   7      112.87      249.49    103.92 o 
   1   6   7     4636.65     4168.81    202.35 o 
   2   6   7    17563.23    16707.92    491.86 o 
   3   6   7      535.30      466.22     90.91 o 
   4   6   7     2927.50     2794.73    290.57 o 
   5   6   7      371.27      772.43    189.37 o 
   6   6   7    49732.75    50571.65   1470.12 o 
   7   6   7       29.89       11.44    115.91 o 
   8   6   7    22851.07    23554.97    661.16 o 
   9   6   7     2750.41     2792.84    442.32 o 
  10   6   7      899.61     1139.03    236.70 o 
  11   6   7      981.49      806.77    196.24 o 
  12   6   7      210.05      210.37    112.92 o 
   1   7   7     8683.89     8574.97    237.27 o 
   2   7   7     4150.12     3771.91    219.18 o 
   3   7   7       82.15      320.05    106.39 o 
   4   7   7    16123.06    16324.69    414.43 o 
   5   7   7    18791.10    18495.97    696.79 o 
   6   7   7    17453.98    17481.70    512.48 o 
   7   7   7      765.62      814.15    175.34 o 
   8   7   7     7373.54     7522.29    885.15 o 
   9   7   7     1908.13     2208.28    367.97 o 
  10   7   7     2577.91     2176.05    494.62 o 
  11   7   7      198.24      126.34     87.91 o 
  12   7   7       84.06      369.48    123.09 o 
   0   8   7    67058.63    67648.99   1664.68 o 
   1   8   7      951.08     1033.43    110.27 o 
   2   8   7     7659.36     7203.37    282.96 o 
   3   8   7       15.16      150.24    117.68 o 
   4   8   7       11.20      286.56    163.73 o 
   5   8   7     1912.02     1960.07    277.52 o 
   6   8   7    10408.48    10376.37    452.20 o 
   7   8   7        5.43      225.39    100.21 o 
   8   8   7    12393.07    12066.35    593.82 o 
   9   8   7      629.85      562.27    142.60 o 
  10   8   7      850.87      882.73    181.21 o 
  11   8   7       13.56      324.40    136.13 o 
   1   9   7     3092.27     3121.25    285.85 o 
   2   9   7     1617.56     1578.29    223.59 o 
   3   9   7      202.52      208.83     80.44 o 
   4   9   7     8192.24     8025.40    496.88 o 
   5   9   7    12271.84    12599.13    334.64 o 
   6   9   7    17924.17    17868.24    587.02 o 
   7   9   7      143.51      239.04     82.29 o 
   8   9   7      731.84      538.09    105.74 o 
   9   9   7     4770.47     4019.18    509.59 o 
  10   9   7     4260.96     3930.24    539.86 o 
  11   9   7        0.14      110.13    116.82 o 
   0  10   7    22405.09    23338.00    850.47 o 
   1  10   7     3820.30     3445.19    267.06 o 
   2  10   7      502.85      441.92     68.66 o 
   3  10   7     1131.84     1382.34    277.67 o 
   4  10   7      422.62      424.98    125.62 o 
   5  10   7        0.58      200.30     96.68 o 
   6  10   7     5525.15     5200.88    453.54 o 
   7  10   7       22.29      124.96     75.63 o 
   8  10   7     2019.02     1808.29    258.14 o 
   9  10   7       57.04      249.70     92.62 o 
  10  10   7      474.68      435.47    140.25 o 
   1  11   7     4503.40     4280.62    296.26 o 
   2  11   7    24295.08    24799.53    475.59 o 
   3  11   7      501.38      420.36     83.38 o 
   4  11   7      902.71     1026.89    165.53 o 
   5  11   7     7829.85     7485.02    458.39 o 
   6  11   7    14157.32    14345.77    764.32 o 
   7  11   7     1704.82     1394.23    283.33 o 
   8  11   7     4830.72     4508.86    871.52 o 
   9  11   7      379.38      559.10    197.53 o 
  10  11   7       15.57      164.08    127.47 o 
   0  12   7     7203.54     7612.58    363.48 o 
   1  12   7       16.24       99.42     45.63 o 
   2  12   7      432.50      482.16    101.36 o 
   3  12   7     1684.11     1813.18    256.63 o 
   4  12   7      774.89      877.53    141.36 o 
   5  12   7      511.24      605.63    116.09 o 
   6  12   7       96.09      140.27     61.43 o 
   7  12   7      284.72      245.96    358.65 o 
   8  12   7      228.02      395.90    134.83 o 
   9  12   7        3.56      173.08    104.35 o 
   1  13   7    12843.10    12963.86    361.83 o 
   2  13   7    14341.53    14553.81    565.81 o 
   3  13   7       70.00      169.68    112.28 o 
   4  13   7     1624.52     1593.11    248.04 o 
   5  13   7      388.21      361.32    102.65 o 
   6  13   7    11223.44    11684.36    829.54 o 
   7  13   7     2182.98     1831.00    438.82 o 
   8  13   7     1883.70     1707.09    397.75 o 
   9  13   7       40.14      303.39    138.03 o 
   0  14   7    26196.79    29124.33    895.28 o 
   1  14   7     3185.89     3214.48    259.24 o 
   2  14   7     1903.74     1985.13    269.93 o 
   3  14   7      886.21      597.42    132.50 o 
   4  14   7     1255.61     1169.28    195.21 o 
   5  14   7     1495.12     1400.94    244.73 o 
   6  14   7     1046.35     1137.90    257.27 o 
   7  14   7     1078.60     1379.00    274.27 o 
   8  14   7      943.49      779.39    163.56 o 
   1  15   7      284.87      117.37    111.24 o 
   2  15   7    12480.70    12593.62    709.49 o 
   3  15   7      626.27      789.13    178.34 o 
   4  15   7     3501.77     3004.06    385.05 o 
   5  15   7      233.65       66.77    146.37 o 
   6  15   7     6939.45     5562.97    830.73 o 
   7  15   7      771.85      627.02    251.36 o 
   0  16   7     1188.40     1393.61    473.81 o 
   1  16   7     1130.08     1200.38    185.15 o 
   2  16   7     1312.77     1149.22    187.93 o 
   3  16   7       26.41      139.13     72.97 o 
   4  16   7      353.58      447.90    350.27 o 
   5  16   7     1462.06     1183.92    265.01 o 
   1  17   7     1255.09     1715.92    301.28 o 
   2  17   7      364.17      320.34     95.05 o 
   3  17   7     1844.97     1602.75    379.41 o 
   4  17   7      387.47      116.60     86.82 o 
   0   0   8   147201.95   129003.43   2118.82 o 
   1   0   8    22478.40    20414.59    953.80 o 
   3   0   8   151890.25   159879.81   2316.99 o 
   4   0   8    11637.07    12309.33    315.22 o 
   5   0   8     3658.38     3499.61    615.37 o 
   6   0   8     3825.33     3672.47    350.12 o 
   7   0   8      124.06      121.08     97.25 o 
   8   0   8     6946.10     7139.53    490.43 o 
   9   0   8       38.84      197.90     87.81 o 
  10   0   8     5876.02     5713.01    708.46 o 
  11   0   8    12617.19    12719.22    352.73 o 
  12   0   8     1413.27      800.22    254.08 o 
   1   1   8     4474.65     4021.39    238.78 o 
   2   1   8     4157.41     4284.72    190.78 o 
   3   1   8     9840.63     9920.21    162.84 o 
   4   1   8     1049.35     1064.38    128.18 o 
   5   1   8      590.95      628.56     75.50 o 
   6   1   8     2618.35     2478.04    209.43 o 
   7   1   8      146.47       34.94     82.38 o 
   8   1   8     3260.25     3093.79    324.13 o 
   9   1   8      228.35      269.12     84.29 o 
  10   1   8      876.37      818.03    131.68 o 
  11   1   8      726.89      568.07    117.93 o 
  12   1   8      204.75      181.32     57.72 o 
   0   2   8    78996.70    74292.98    920.10 o 
   1   2   8    55044.61    52817.78    561.93 o 
   2   2   8   129079.25   127463.19   1596.49 o 
   3   2   8    44899.14    45014.99    621.52 o 
   4   2   8     1492.04     1651.75    200.14 o 
   5   2   8        1.02      140.88     48.25 o 
   6   2   8     4411.92     3813.07    297.46 o 
   7   2   8        6.94      185.05     79.34 o 
   8   2   8     1719.33     1595.05    206.39 o 
   9   2   8     4582.28     4558.95    335.48 o 
  10   2   8     2786.87     2592.17    231.58 o 
  11   2   8     6245.61     4906.10    724.85 o 
  12   2   8     1327.55      850.03    133.68 o 
   1   3   8    13074.54    11981.23    203.12 o 
   2   3   8      209.28      158.73     58.53 o 
   3   3   8     4668.10     4584.55    167.48 o 
   4   3   8     3781.67     4129.42    209.76 o 
   5   3   8     2717.25     2532.67    260.99 o 
   6   3   8       84.30      177.78     67.08 o 
   7   3   8     1798.73     1342.99    302.16 o 
   8   3   8     5511.58     5360.11    303.12 o 
   9   3   8     4372.17     4662.72    249.72 o 
  10   3   8     3027.04     2744.23    431.80 o 
  11   3   8        0.85      187.63     76.13 o 
  12   3   8     1206.21      840.71    152.86 o 
   0   4   8     2250.37     2059.09    257.93 o 
   1   4   8    49197.57    48268.46    409.34 o 
   2   4   8    43723.54    43047.47    521.41 o 
   3   4   8    38789.04    39636.84    428.49 o 
   4   4   8      839.38      734.28     99.45 o 
   5   4   8     9062.53     9419.42    177.41 o 
   6   4   8     5248.96     5161.94    337.03 o 
   7   4   8     1441.73     1354.41    259.70 o 
   8   4   8     1574.18     1560.67    182.23 o 
   9   4   8     1318.00     1436.68    223.57 o 
  10   4   8      987.30     1146.74    195.26 o 
  11   4   8     3915.32     3604.25    572.18 o 
  12   4   8     1498.18     1484.36    264.91 o 
   1   5   8    34282.09    32619.92    499.61 o 
   2   5   8    29571.52    28355.79    629.00 o 
   3   5   8      167.32       91.82     43.53 o 
   4   5   8    13172.17    12638.67    580.44 o 
   5   5   8     1883.28     1807.79    305.98 o 
   6   5   8     3601.79     3392.24    534.19 o 
   7   5   8    14931.92    14976.28   1511.29 o 
   8   5   8     2516.05     2667.31    359.43 o 
   9   5   8     2493.64     2232.47    292.43 o 
  10   5   8     5377.24     5556.35    645.86 o 
  11   5   8      179.54      249.65     84.03 o 
  12   5   8     3176.55     2762.19    433.19 o 
   0   6   8     7162.57     6526.27    332.68 o 
   1   6   8    51888.63    50840.38    811.02 o 
   2   6   8     1484.95     1399.71    133.24 o 
   3   6   8     1916.48     2005.03    169.29 o 
   4   6   8     8596.02     8677.59    533.59 o 
   5   6   8    17897.21    18209.48    515.01 o 
   6   6   8     2395.32     2519.71    397.33 o 
   7   6   8     2607.48     2341.63    408.95 o 
   8   6   8      192.13      182.03     93.71 o 
   9   6   8     3544.60     3236.01    467.34 o 
  10   6   8     1065.97      888.97    220.08 o 
  11   6   8     2150.23     2044.60    292.73 o 
  12   6   8      680.58      354.78    140.51 o 
   1   7   8    10548.15    10274.96    228.55 o 
   2   7   8    18853.99    17954.56    356.85 o 
   3   7   8      437.10      304.38     98.85 o 
   4   7   8    11263.42    11777.26    449.85 o 
   5   7   8       30.55      291.05    115.29 o 
   6   7   8     2850.63     3134.96    432.35 o 
   7   7   8     8516.81     8891.58    672.94 o 
   8   7   8     4160.04     4407.33    598.67 o 
   9   7   8        5.97      317.84    101.92 o 
  10   7   8     3679.71     3855.47    495.46 o 
  11   7   8       20.65      106.40    120.23 o 
   0   8   8    18309.54    18650.79    902.70 o 
   1   8   8    12154.05    12246.16    227.53 o 
   2   8   8      559.75      609.67     69.52 o 
   3   8   8    42098.54    40841.25    894.30 o 
   4   8   8     8549.14     8542.69    628.53 o 
   5   8   8     3907.49     3875.39    476.77 o 
   6   8   8     1138.98     1163.34    194.31 o 
   7   8   8      120.37      321.56    105.28 o 
   8   8   8       11.32      289.66    123.76 o 
   9   8   8      884.36      593.30    146.31 o 
  10   8   8      875.27      558.64    161.09 o 
  11   8   8     4688.26     4209.83    702.77 o 
   1   9   8      781.21      807.87    106.04 o 
   2   9   8    13364.63    12432.73    277.57 o 
   3   9   8     4485.97     4429.26    566.99 o 
   4   9   8    10407.98    10118.59    601.07 o 
   5   9   8       59.28      235.55     85.45 o 
   6   9   8     5457.15     5390.17    552.35 o 
   7   9   8     3359.57     3729.63    516.59 o 
   8   9   8     1390.27     1487.36    202.53 o 
   9   9   8      553.58      511.75    142.59 o 
  10   9   8     1325.92     1255.82    261.80 o 
  11   9   8       29.17       64.73    162.91 o 
   0  10   8    42853.24    45197.11   1377.07 o 
   1  10   8    15059.16    14896.64    641.17 o 
   2  10   8     6799.51     6113.45    502.88 o 
   3  10   8    11067.75     9361.88   1011.45 o 
   4  10   8     4833.22     4949.15    430.45 o 
   5  10   8      977.56     1013.37    146.64 o 
   6  10   8        4.77      198.33     79.46 o 
   7  10   8        4.94      380.70    134.83 o 
   8  10   8      489.18      460.78    116.83 o 
   9  10   8     1246.33     1401.31    277.81 o 
  10  10   8      257.65      219.16    148.48 o 
   1  11   8      753.85      732.34    109.44 o 
   2  11   8     9651.38     9866.81    304.96 o 
   3  11   8      571.43      437.52    127.82 o 
   4  11   8     5377.26     5265.61    554.60 o 
   5  11   8     1860.44     1826.90    268.96 o 
   6  11   8     4147.39     3656.94    463.79 o 
   7  11   8      806.89      803.87    167.47 o 
   8  11   8      423.37      518.21    160.55 o 
   9  11   8      796.14      627.72    445.60 o 
  10  11   8       17.85      268.25    111.38 o 
   0  12   8    40706.81    41686.54   1268.07 o 
   1  12   8    16729.73    17549.65    338.61 o 
   2  12   8     6704.25     6448.12    206.23 o 
   3  12   8      579.33      333.50    140.65 o 
   4  12   8     2983.85     3009.95    415.40 o 
   5  12   8     9694.36    10845.90    539.09 o 
   6  12   8     1414.55     1306.79    215.06 o 
   7  12   8     1066.65      902.50    192.64 o 
   8  12   8     3495.06     3317.88    584.26 o 
   9  12   8     1818.57     1243.09    316.29 o 
   1  13   8       23.84      173.45    120.30 o 
   2  13   8     1972.97     2176.43    258.79 o 
   3  13   8     1181.23     1123.47    152.97 o 
   4  13   8     1387.23     1216.36    166.33 o 
   5  13   8     1196.27     1242.61    246.12 o 
   6  13   8     3001.53     2600.54    326.89 o 
   7  13   8      667.53      779.72    160.29 o 
   8  13   8        9.56      175.87    141.58 o 
   0  14   8    10995.79    11328.88    706.67 o 
   1  14   8     5822.78     5558.35    628.42 o 
   2  14   8      774.39      777.58    132.83 o 
   3  14   8      432.43      397.80     99.82 o 
   4  14   8       60.79      204.71     78.82 o 
   5  14   8     1412.28     1213.10    201.36 o 
   6  14   8     1962.65     1807.06    367.30 o 
   7  14   8       77.74      410.32    142.45 o 
   1  15   8     3500.74     3496.47    458.05 o 
   2  15   8     1335.70     1254.71    185.02 o 
   3  15   8       59.66      199.46     68.41 o 
   4  15   8       62.41      135.69    111.81 o 
   5  15   8      259.26      309.99    120.00 o 
   6  15   8     1491.63     1280.57    283.41 o 
   0  16   8     2421.94     1906.90    514.81 o 
   1  16   8     2661.22     2191.46    380.31 o 
   2  16   8        7.34       54.77    110.60 o 
   3  16   8      159.13      302.93     96.99 o 
   4  16   8      419.01      351.80    159.95 o 
   5  16   8      150.36       55.35    107.31 o 
   1  17   8      112.14      270.75    118.90 o 
   2  17   8      111.55      160.43    157.22 o 
   3  17   8      124.26      469.17    224.82 o 
   1   1   9    69914.32    66277.70   1227.77 o 
   2   1   9    34393.84    33657.35    674.12 o 
   3   1   9    43070.92    43028.77    531.19 o 
   4   1   9    12525.97    12321.87    280.66 o 
   5   1   9     3237.35     3232.83    248.01 o 
   6   1   9    44598.68    45751.42    704.09 o 
   7   1   9      181.35      252.00     80.04 o 
   8   1   9    13561.37    13727.35    310.19 o 
   9   1   9     2121.97     2059.66    254.96 o 
  10   1   9     2024.59     1950.73    278.71 o 
  11   1   9      285.98      231.43     82.57 o 
  12   1   9      663.41      367.36    123.05 o 
   0   2   9     6130.37     5055.38    421.71 o 
   1   2   9     2178.41     1881.16    166.69 o 
   2   2   9    12902.17    11530.91    196.78 o 
   3   2   9    15008.68    14663.01    240.50 o 
   4   2   9     2183.67     2347.53    273.29 o 
   5   2   9     2529.32     2358.32    213.47 o 
   6   2   9     8898.61     8459.82    222.58 o 
   7   2   9      179.21      206.39     79.00 o 
   8   2   9     4249.97     4247.00    306.18 o 
   9   2   9     1252.73     1272.05    178.69 o 
  10   2   9      524.79      629.44    226.45 o 
  11   2   9     1493.35     1300.55    194.85 o 
  12   2   9       20.21      278.05     88.20 o 
   1   3   9    27724.81    26165.90    412.65 o 
   2   3   9   101012.63    96489.89   2430.31 o 
   3   3   9     6793.27     6605.25    199.81 o 
   4   3   9     4167.21     4262.57    267.00 o 
   5   3   9     2280.50     2393.27    270.37 o 
   6   3   9    75546.07    80430.37   1517.07 o 
   7   3   9        2.34      136.65     55.66 o 
   8   3   9    21178.31    21526.95    367.57 o 
   9   3   9      886.13      864.25    124.50 o 
  10   3   9       41.46      248.17    118.22 o 
  11   3   9      140.82      243.14     97.72 o 
  12   3   9     1803.24     1502.61    254.07 o 
   0   4   9    33253.53    31710.49    376.90 o 
   1   4   9     2085.14     2303.62    211.53 o 
   2   4   9    22981.51    22179.85    616.31 o 
   3   4   9       27.38       69.79     43.38 o 
   4   4   9     1624.40     1616.48    150.60 o 
   5   4   9        2.35       45.16     32.31 o 
   6   4   9     8299.53     8215.09    480.18 o 
   7   4   9     3770.50     3995.74    420.26 o 
   8   4   9    11042.32    11170.99    239.53 o 
   9   4   9     5936.41     6189.04    412.58 o 
  10   4   9     4051.74     3705.65    558.32 o 
  11   4   9     1995.99     1899.05    275.15 o 
  12   4   9      217.68      191.87     78.09 o 
   1   5   9    10178.54     9338.92    220.69 o 
   2   5   9    34227.89    32395.27    812.35 o 
   3   5   9     5799.15     5352.53    213.45 o 
   4   5   9     1419.00     1400.64    193.31 o 
   5   5   9     9625.02     9712.23    773.52 o 
   6   5   9    50048.07    51713.22   1506.59 o 
   7   5   9     2606.42     2747.07    438.20 o 
   8   5   9     6597.49     7018.31    544.75 o 
   9   5   9     4834.25     5077.89    655.24 o 
  10   5   9     1175.18     1059.12    166.88 o 
  11   5   9        3.21      351.83     97.02 o 
  12   5   9     1858.55     1222.92    254.26 o 
   0   6   9     7294.37     6777.92    434.78 o 
   1   6   9     3129.68     3004.54    249.40 o 
   2   6   9      211.32      260.57    110.37 o 
   3   6   9     5601.45     5666.72    234.63 o 
   4   6   9     2850.39     2886.43    340.61 o 
   5   6   9      657.99      492.32    203.89 o 
   6   6   9     1656.36     1725.58    332.41 o 
   7   6   9     2736.06     2826.60    581.76 o 
   8   6   9       11.54      297.97    110.95 o 
   9   6   9     5621.02     5570.70    750.42 o 
  10   6   9      114.52      243.60    123.50 o 
  11   6   9     1628.97     1310.82    328.56 o 
   1   7   9     5935.57     5557.77    276.98 o 
   2   7   9     7523.64     7338.17    291.49 o 
   3   7   9     2323.11     2659.19    341.14 o 
   4   7   9    17670.53    16671.03    450.61 o 
   5   7   9     6205.14     6620.91    589.90 o 
   6   7   9     7796.87     8540.36    869.61 o 
   7   7   9      188.26      265.25    152.72 o 
   8   7   9    18264.13    17879.04    722.54 o 
   9   7   9      237.15      577.01    156.37 o 
  10   7   9      520.62      589.24    173.52 o 
  11   7   9       29.23      168.40    172.65 o 
   0   8   9     3858.71     4010.72    483.65 o 
   1   8   9     3989.02     3686.15    332.21 o 
   2   8   9    11067.89    10595.42    250.19 o 
   3   8   9     4310.66     3871.06    438.14 o 
   4   8   9     3407.78     3372.30    479.48 o 
   5   8   9     5844.92     5675.93    432.63 o 
   6   8   9     2480.76     2552.35    356.20 o 
   7   8   9       23.01      259.16    102.26 o 
   8   8   9     2662.65     2471.71    373.46 o 
   9   8   9     1359.53     1322.82    254.01 o 
  10   8   9     1049.05      646.19    168.35 o 
  11   8   9      474.47      553.36    171.91 o 
   1   9   9    29394.51    29220.23    761.94 o 
   2   9   9     1354.42     1234.18    192.10 o 
   3   9   9     4545.42     4203.21    237.24 o 
   4   9   9    52953.02    54737.00    990.10 o 
   5   9   9     4966.69     4943.81    734.64 o 
   6   9   9     2076.14     1923.21    219.60 o 
   7   9   9      262.96      297.06     96.09 o 
   8   9   9     3520.53     3144.91    507.46 o 
   9   9   9       13.10      174.71    113.42 o 
  10   9   9     3857.90     3570.82    567.91 o 
   0  10   9     5497.95     5801.03    258.04 o 
   1  10   9     3307.79     3542.80    372.53 o 
   2  10   9    27169.56    27328.79    481.71 o 
   3  10   9     6792.26     7345.86    522.45 o 
   4  10   9      519.50      521.33    139.94 o 
   5  10   9     3423.41     3426.74    429.32 o 
   6  10   9     3545.28     3544.45    565.50 o 
   7  10   9      221.28      208.25    100.25 o 
   8  10   9     2485.22     2393.07    347.23 o 
   9  10   9      938.10      863.52    170.07 o 
  10  10   9     2155.71     2096.21    466.52 o 
   1  11   9     9451.20     9313.15    261.89 o 
   2  11   9      773.60      809.98    128.46 o 
   3  11   9     1209.73     1225.25    164.10 o 
   4  11   9    11624.96    11169.13    551.76 o 
   5  11   9       44.45      333.99    103.16 o 
   6  11   9     2980.60     2677.89    395.59 o 
   7  11   9     1001.37      738.93    145.80 o 
   8  11   9     5340.57     4575.90    712.71 o 
   9  11   9       10.32      199.72    103.95 o 
   0  12   9     7513.82     8409.87   1368.71 o 
   1  12   9     3146.87     3242.56    274.66 o 
   2  12   9    16479.19    17110.82    667.58 o 
   3  12   9     2099.78     2167.04    292.16 o 
   4  12   9      737.11      461.56    143.78 o 
   5  12   9     2410.99     2118.10    331.76 o 
   6  12   9     1645.70     1485.37    226.25 o 
   7  12   9      252.82      126.95    170.42 o 
   8  12   9     1123.71     1520.23    255.36 o 
   9  12   9       44.59      253.00    106.85 o 
   1  13   9     3332.76     3011.58    305.30 o 
   2  13   9       29.67      241.09    125.16 o 
   3  13   9      217.41      257.34    129.05 o 
   4  13   9    10947.47    10656.69    751.99 o 
   5  13   9       36.62      225.32     83.49 o 
   6  13   9     1218.73     1202.96    206.83 o 
   7  13   9     1031.89      888.18    178.10 o 
   8  13   9     1314.91     1310.74    281.12 o 
   0  14   9     6870.12     7084.15    471.34 o 
   1  14   9      973.70     1004.21    203.17 o 
   2  14   9      221.27      427.38    126.38 o 
   3  14   9      848.14      914.52    192.94 o 
   4  14   9      227.33      277.15     96.24 o 
   5  14   9     2556.10     2193.20    353.26 o 
   6  14   9      673.43      545.14    233.55 o 
   7  14   9      455.70      512.12    202.65 o 
   1  15   9     2250.91     2029.53    299.15 o 
   2  15   9       15.20      149.51     82.38 o 
   3  15   9        9.49      319.22     84.20 o 
   4  15   9     4112.02     3414.06    415.75 o 
   5  15   9      512.87      462.73    128.97 o 
   6  15   9     1004.73      801.91    343.09 o 
   0  16   9     2221.21     1896.65    518.72 o 
   1  16   9        0.42      303.78     97.59 o 
   2  16   9      624.49      410.21    114.52 o 
   3  16   9      537.80      311.32    144.00 o 
   4  16   9      425.22      285.90    163.01 o 
   5  16   9       99.54      180.89    274.90 o 
   1  17   9       23.41      193.21    121.83 o 
   2  17   9     1084.15     1261.28    280.67 o 
   1   0  10    90671.03    90561.02   2082.34 o 
   2   0  10      226.21      147.51     79.53 o 
   3   0  10     2267.18     2208.48    372.50 o 
   4   0  10      917.01      835.13    162.25 o 
   5   0  10    25141.68    25354.61    750.35 o 
   6   0  10    17856.18    18646.70    538.06 o 
   7   0  10     4934.22     5330.81    670.88 o 
   8   0  10    18707.46    19337.25    536.77 o 
   9   0  10     5046.01     4536.21    531.21 o 
  10   0  10     2133.05     2045.81    332.69 o 
  11   0  10     2886.57     2775.15    744.66 o 
  12   0  10      221.57      321.55    200.44 o 
   1   1  10      225.58      197.70    161.97 o 
   2   1  10     1197.37     1337.48    157.98 o 
   3   1  10       50.41      127.86     65.61 o 
   4   1  10      439.46      453.93     88.14 o 
   5   1  10      674.15      859.76     95.21 o 
   6   1  10       90.99      267.76    113.00 o 
   7   1  10      150.78      140.63     77.80 o 
   8   1  10     2415.06     2347.41    261.01 o 
   9   1  10      290.98      339.66     80.20 o 
  10   1  10     1167.16      928.30    153.78 o 
  11   1  10        0.58      110.67     58.47 o 
  12   1  10      309.54      130.78    100.80 o 
   0   2  10    10045.89    10084.30    573.52 o 
   1   2  10   115689.06   112999.34   2031.62 o 
   2   2  10      150.14      149.70     63.75 o 
   3   2  10     2227.19     2393.90    249.83 o 
   4   2  10     4744.55     5197.30    394.83 o 
   5   2  10    61296.80    63006.26   1113.37 o 
   6   2  10     8169.93     7669.51    484.26 o 
   7   2  10     1143.75     1375.76    185.09 o 
   8   2  10     2389.52     2330.84    264.58 o 
   9   2  10    12280.62    12525.37    316.28 o 
  10   2  10       60.12      132.98     79.15 o 
  11   2  10     1179.03     1051.39    165.48 o 
  12   2  10       23.16       99.48     72.90 o 
   1   3  10    29219.84    27220.00    350.19 o 
   2   3  10      416.51      450.22     80.60 o 
   3   3  10        1.67      119.65     49.97 o 
   4   3  10     2991.47     3240.28    322.12 o 
   5   3  10    22281.56    23232.32    417.08 o 
   6   3  10     2537.80     2202.11    281.25 o 
   7   3  10    16124.91    16127.24    341.65 o 
   8   3  10      757.34      876.00    134.43 o 
   9   3  10     8235.98     9436.95    551.79 o 
  10   3  10      301.01      362.09    111.55 o 
  11   3  10       54.79      143.84    103.71 o 
  12   3  10        5.58      165.05     70.01 o 
   0   4  10    14088.58    13342.71    247.31 o 
   1   4  10    91706.97    91378.29   1438.51 o 
   2   4  10     7204.98     6886.81    292.38 o 
   3   4  10      426.70      382.38     74.11 o 
   4   4  10       20.17      217.41    112.53 o 
   5   4  10    23444.39    24106.03    571.68 o 
   6   4  10     1221.26     1179.20    156.66 o 
   7   4  10     4464.17     4192.61    326.51 o 
   8   4  10        5.41      183.36    122.13 o 
   9   4  10     6172.26     6684.46    374.42 o 
  10   4  10      133.27      336.36    112.65 o 
  11   4  10      662.15      800.84    176.97 o 
  12   4  10      156.39      193.59     91.60 o 
   1   5  10      547.11      700.88     84.76 o 
   2   5  10     4732.86     4508.48    398.02 o 
   3   5  10      297.04      353.05     60.78 o 
   4   5  10     6518.47     6947.48    340.65 o 
   5   5  10    13083.04    12470.09    633.18 o 
   6   5  10     1931.19     2475.81    411.52 o 
   7   5  10     2078.65     1809.95    399.41 o 
   8   5  10     1101.26     1356.92    259.36 o 
   9   5  10     2705.88     2575.82    502.60 o 
  10   5  10       11.16      150.66     93.71 o 
  11   5  10       84.23      199.55     84.46 o 
   0   6  10    12846.32    12219.37    481.56 o 
   1   6  10    55062.36    55193.07   1085.74 o 
   2   6  10     4007.39     3618.44    312.78 o 
   3   6  10     1327.09     1323.16    119.11 o 
   4   6  10     2944.25     3155.17    279.00 o 
   5   6  10    12592.18    12616.60    709.78 o 
   6   6  10        8.28      173.13    133.67 o 
   7   6  10        3.28      275.62    124.28 o 
   8   6  10      355.29      330.81    114.28 o 
   9   6  10     8210.55     7726.26    878.64 o 
  10   6  10        4.65      -11.81    108.80 o 
  11   6  10     1080.44     1284.05    240.58 o 
   1   7  10      636.28      549.63     90.60 o 
   2   7  10    23645.66    22777.40    541.56 o 
   3   7  10      129.00      112.02     77.04 o 
   4   7  10    38582.33    38452.77   1031.64 o 
   5   7  10    17615.52    18010.68    577.67 o 
   6   7  10     8779.55     9237.15    843.01 o 
   7   7  10     3218.22     3015.18    469.36 o 
   8   7  10      504.38      810.58    195.13 o 
   9   7  10     3448.20     3468.23    471.15 o 
  10   7  10      464.52      374.08    121.22 o 
  11   7  10      363.62      637.36    182.50 o 
   0   8  10    14515.17    15388.28    571.83 o 
   1   8  10    11524.99    10802.48    324.50 o 
   2   8  10     2076.71     2023.64    216.16 o 
   3   8  10    46034.52    44718.23    977.49 o 
   4   8  10      618.22      803.45    171.21 o 
   5   8  10     1293.33     1532.83    240.88 o 
   6   8  10        2.88      146.80     97.84 o 
   7   8  10      763.07      863.59    179.19 o 
   8   8  10       71.36      439.32    126.77 o 
   9   8  10     2313.76     2192.77    331.61 o 
  10   8  10       81.13      215.23    129.32 o 
  11   8  10     2480.28     1888.75    432.61 o 
   1   9  10    22469.66    21862.55    554.13 o 
   2   9  10       97.14      212.25     61.49 o 
   3   9  10     6003.19     4849.13    664.02 o 
   4   9  10     2381.35     2278.16    273.73 o 
   5   9  10     9455.03     9721.51    613.23 o 
   6   9  10     1308.19     1233.47    182.88 o 
   7   9  10     2537.87     2738.01    308.39 o 
   8   9  10      313.13      280.90    106.59 o 
   9   9  10     4396.37     3998.02    597.65 o 
  10   9  10       31.90      138.03     74.51 o 
   0  10  10     2530.12     2848.73    283.86 o 
   1  10  10     5333.23     5364.10    330.09 o 
   2  10  10     2417.14     2342.65    254.02 o 
   3  10  10    25581.76    25970.98    560.13 o 
   4  10  10     2558.68     2381.55    310.03 o 
   5  10  10     1562.12     1790.39    244.76 o 
   6  10  10      814.31      683.10    150.01 o 
   7  10  10      207.39      220.33     95.51 o 
   8  10  10       39.25      219.69    111.70 o 
   9  10  10     1206.31     1026.99    235.41 o 
  10  10  10      208.42      345.87    129.34 o 
   1  11  10    13905.62    13792.79    322.63 o 
   2  11  10     1187.16     1437.25    163.00 o 
   3  11  10     5726.04     6336.42    523.44 o 
   4  11  10     2093.55     1839.36    269.13 o 
   5  11  10     6220.78     6308.10    575.88 o 
   6  11  10     2788.78     2576.41    437.79 o 
   7  11  10      237.39      235.89    216.36 o 
   8  11  10      168.37      202.75     98.33 o 
   9  11  10     2863.41     2180.87    473.48 o 
   0  12  10      110.28      217.25     97.70 o 
   1  12  10     5501.64     5605.92    404.97 o 
   2  12  10       45.62      320.58    138.47 o 
   3  12  10    12259.29    12356.30    617.31 o 
   4  12  10      402.70      306.70    138.81 o 
   5  12  10      401.16      302.47    101.43 o 
   6  12  10     1317.25     1091.03    173.13 o 
   7  12  10      101.95      277.02     82.21 o 
   8  12  10      470.73      643.72    146.74 o 
   1  13  10     2768.39     3077.91    393.43 o 
   2  13  10      105.12      106.02    145.36 o 
   3  13  10     4139.83     3696.78    377.49 o 
   4  13  10      823.49      570.17    146.11 o 
   5  13  10     1184.11     1132.68    188.09 o 
   6  13  10       81.00      219.79     68.77 o 
   7  13  10      393.93      327.31    166.22 o 
   8  13  10      119.13      170.94    101.00 o 
   0  14  10     7091.71     6913.34   1586.81 o 
   1  14  10     1110.80     1034.60    141.50 o 
   2  14  10     4094.59     3985.27    400.03 o 
   3  14  10    11340.66    12327.17    437.74 o 
   4  14  10        7.66      202.05     82.74 o 
   5  14  10      615.76      703.61    157.02 o 
   6  14  10     1488.07     1291.16    516.25 o 
   7  14  10      271.75      113.32    116.01 o 
   1  15  10      244.89      391.82    102.39 o 
   2  15  10       16.81      270.31    111.96 o 
   3  15  10     1238.23     1130.23    172.18 o 
   4  15  10       83.23      199.48    101.52 o 
   5  15  10      226.47      325.55    192.31 o 
   6  15  10       44.71      203.20    209.95 o 
   0  16  10      445.62      452.48    233.35 o 
   1  16  10      353.49      348.29    336.22 o 
   2  16  10      655.15      503.63    177.20 o 
   3  16  10     6101.51     5286.30    506.54 o 
   4  16  10      208.68      485.34    125.60 o 
   1  17  10      294.60      402.84    154.05 o 
   1   1  11    48303.89    46954.16   2472.98 o 
   2   1  11    25060.18    24895.29    568.66 o 
   3   1  11     4081.04     3943.23    354.32 o 
   4   1  11    15492.24    15947.17    392.66 o 
   5   1  11    21235.18    22618.29    425.79 o 
   6   1  11    37649.36    38811.59    821.64 o 
   7   1  11    25129.12    25459.65    478.11 o 
   8   1  11     9240.27     9669.56    260.98 o 
   9   1  11     8670.83     8608.20    352.94 o 
  10   1  11     5986.72     6094.66    589.30 o 
  11   1  11       13.74      136.05     67.23 o 
  12   1  11       24.28      158.68    121.30 o 
   0   2  11     2662.82     2334.38    598.52 o 
   1   2  11      569.73      369.50    141.71 o 
   2   2  11     2007.36     2219.90    209.54 o 
   3   2  11     2421.29     2378.12    239.21 o 
   4   2  11      470.42      355.66     97.72 o 
   5   2  11     4232.98     4028.60    451.42 o 
   6   2  11      716.01      620.45    135.15 o 
   7   2  11      347.84      298.12     89.58 o 
   8   2  11      232.67      249.80     80.32 o 
   9   2  11        3.31      199.80     78.45 o 
  10   2  11      615.09      533.51    126.22 o 
  11   2  11       70.38      297.69     86.09 o 
  12   2  11        4.96      290.96    107.84 o 
   1   3  11    11380.95     9705.54    457.10 o 
   2   3  11    10476.14    10249.79    286.17 o 
   3   3  11       28.42      122.14     47.60 o 
   4   3  11    17577.93    17769.33    361.97 o 
   5   3  11     7234.31     7297.13    306.44 o 
   6   3  11    20257.74    21696.10    426.65 o 
   7   3  11     7910.28     7911.08    458.19 o 
   8   3  11    11131.02    11891.27    293.72 o 
   9   3  11     2735.52     2502.09    324.64 o 
  10   3  11     3125.31     2659.78    488.44 o 
  11   3  11       22.08      167.31    100.45 o 
  12   3  11        9.07      242.67    113.73 o 
   0   4  11    26837.83    26547.26    743.72 o 
   1   4  11     9245.09     8719.05    628.16 o 
   2   4  11     1934.55     1898.43    220.34 o 
   3   4  11    39842.24    41466.38   1109.10 o 
   4   4  11    10568.43    10745.14    348.68 o 
   5   4  11    28083.36    28818.53    895.84 o 
   6   4  11     3014.36     2677.88    262.33 o 
   7   4  11     2444.35     2781.71    312.68 o 
   8   4  11      312.60      257.68     89.58 o 
   9   4  11      188.91      250.24     90.06 o 
  10   4  11        6.91      204.92    112.18 o 
  11   4  11      857.78      858.94    166.70 o 
   1   5  11       96.82      156.00     43.96 o 
   2   5  11     7053.51     6832.04    489.46 o 
   3   5  11        0.32      167.38     63.67 o 
   4   5  11    18360.14    18717.15    445.48 o 
   5   5  11       69.72      162.35     78.98 o 
   6   5  11    27339.45    27556.88    694.02 o 
   7   5  11      386.25      231.96     92.60 o 
   8   5  11     7099.24     8121.54   1024.60 o 
   9   5  11       50.43      200.53     98.56 o 
  10   5  11     2664.92     2745.59    550.36 o 
  11   5  11      166.63      237.26    114.92 o 
   0   6  11    22187.73    20817.12    832.28 o 
   1   6  11     8911.16     8646.41    326.73 o 
   2   6  11     5252.89     5106.90    413.82 o 
   3   6  11    49489.68    49188.75    693.47 o 
   4   6  11    11813.98    10837.32    813.03 o 
   5   6  11    30180.70    32681.06    778.97 o 
   6   6  11      247.11      167.26     99.01 o 
   7   6  11     3430.67     3384.10    595.93 o 
   8   6  11       76.93      273.42    139.37 o 
   9   6  11      508.45      247.60    118.76 o 
  10   6  11       30.63      164.04    113.97 o 
  11   6  11     1333.58      824.23    278.20 o 
   1   7  11     8641.81     8242.65    373.22 o 
   2   7  11     6726.25     6130.45    329.73 o 
   3   7  11     1134.24     1074.87    105.98 o 
   4   7  11    15145.45    15466.73    417.34 o 
   5   7  11      746.20      964.30    172.76 o 
   6   7  11     6556.18     6997.81    487.83 o 
   7   7  11      409.21      470.86    133.85 o 
   8   7  11    14727.73    14961.65    674.33 o 
   9   7  11      283.43      461.89    209.52 o 
  10   7  11      370.82      453.29    119.41 o 
  11   7  11       47.29      219.18    115.63 o 
   0   8  11     1211.37     1194.46    266.17 o 
   1   8  11     5124.40     5368.54    384.36 o 
   2   8  11     3980.88     3563.09    376.46 o 
   3   8  11    30333.35    30581.03    800.61 o 
   4   8  11     3293.31     3752.20    410.61 o 
   5   8  11    20017.33    19727.95    566.78 o 
   6   8  11     1211.78     1025.29    190.36 o 
   7   8  11      256.81      418.24    133.29 o 
   8   8  11      105.72      264.88    130.61 o 
   9   8  11     2578.79     2380.68    350.99 o 
  10   8  11      130.95      -87.59    140.23 o 
   1   9  11     2079.11     2130.66    262.63 o 
   2   9  11      518.70      445.43     71.87 o 
   3   9  11     6280.54     6397.47    416.40 o 
   4   9  11    27500.76    28135.47   1061.18 o 
   5   9  11     1138.69     1219.50    175.10 o 
   6   9  11     1854.40     1449.50    246.05 o 
   7   9  11      111.13      358.33    140.56 o 
   8   9  11     8454.11     9030.72    574.93 o 
   9   9  11       82.05      125.62     91.86 o 
  10   9  11      631.43      424.35    188.22 o 
   0  10  11     4304.57     4545.16    460.66 o 
   1  10  11     1432.66     1388.95    179.96 o 
   2  10  11      904.78      694.06    123.08 o 
   3  10  11     4164.12     3714.08    375.60 o 
   4  10  11       11.85      261.88    154.92 o 
   5  10  11      181.21      225.29    117.40 o 
   6  10  11      591.60      813.95    175.04 o 
   7  10  11       36.14      262.93     95.96 o 
   8  10  11      469.95      479.73    145.39 o 
   9  10  11      235.85      216.48    122.96 o 
   1  11  11     1448.40     1857.93    232.90 o 
   2  11  11     2797.76     2869.46    303.07 o 
   3  11  11      743.84      630.51    130.36 o 
   4  11  11     2191.15     2790.95    414.40 o 
   5  11  11      237.87      307.29    107.89 o 
   6  11  11     6065.39     5620.32    432.72 o 
   7  11  11     2580.36     1855.72    280.46 o 
   8  11  11     4033.04     3947.78    455.56 o 
   9  11  11      638.11      342.82    345.38 o 
   0  12  11       35.32      111.22    101.09 o 
   1  12  11       40.16      112.80    105.83 o 
   2  12  11     8831.12     9400.37    425.08 o 
   3  12  11      674.08      926.85    175.03 o 
   4  12  11      170.97      395.95    134.24 o 
   5  12  11      628.82      390.41    126.66 o 
   6  12  11       64.22      289.42    112.64 o 
   7  12  11       73.95      288.97    181.73 o 
   8  12  11      206.64      115.96    187.05 o 
   1  13  11    21519.12    22703.57    464.59 o 
   2  13  11      285.08      422.20    154.55 o 
   3  13  11      898.09     1149.82    225.77 o 
   4  13  11     5705.36     5420.15    593.04 o 
   5  13  11     3598.79     3187.58    505.47 o 
   6  13  11     2770.30     2504.25    379.80 o 
   7  13  11     8639.60     8722.85    696.31 o 
   0  14  11      197.42     -139.82    270.02 o 
   1  14  11       90.26      248.43     83.58 o 
   2  14  11     5175.45     4949.23    425.61 o 
   3  14  11      348.47      294.67    136.76 o 
   4  14  11       18.47      187.92    114.57 o 
   5  14  11        2.62      131.59     70.23 o 
   6  14  11      782.08      953.55    194.03 o 
   1  15  11     2481.94     2414.46    447.71 o 
   2  15  11      603.02      397.58    106.28 o 
   3  15  11      347.00      283.00    116.96 o 
   4  15  11     1089.87      632.37    183.91 o 
   5  15  11       93.50      265.94     96.05 o 
   0  16  11       82.29      -98.42    264.93 o 
   1  16  11        0.65        3.11    406.47 o 
   2  16  11     1984.63     1308.94    393.44 o 
   3  16  11      280.43      375.28     96.87 o 
   1   0  12    17455.91    17458.99    760.07 o 
   2   0  12    16283.56    15498.02   1216.32 o 
   3   0  12    91461.95    91909.46   2367.74 o 
   4   0  12     1020.16     1045.78    195.51 o 
   5   0  12     1467.45     1392.98    230.74 o 
   6   0  12     7078.71     8130.59    756.75 o 
   7   0  12     1651.07     1597.25    289.13 o 
   8   0  12     4522.55     4586.81    735.11 o 
   9   0  12      629.92      577.49    152.97 o 
  10   0  12     2600.30     2155.15    448.44 o 
  11   0  12    16426.49    16373.87   1082.84 o 
  12   0  12       24.85      286.56    222.57 o 
   1   1  12    31986.96    30810.36    870.73 o 
   2   1  12     2811.70     2629.81    312.06 o 
   3   1  12     5897.00     5839.48    508.43 o 
   4   1  12     3151.95     3259.51    333.57 o 
   5   1  12      142.85      264.02    113.31 o 
   6   1  12     1596.89     1361.50    173.41 o 
   7   1  12     3123.18     2898.55    354.79 o 
   8   1  12        0.90      102.24     73.06 o 
   9   1  12     1030.56      773.53    192.83 o 
  10   1  12      896.01      884.60    147.42 o 
  11   1  12      213.21      208.98     91.58 o 
   0   2  12    13216.07    13109.54   1239.56 o 
   1   2  12    27234.29    26404.80   1696.64 o 
   2   2  12    12397.07    11486.71    679.51 o 
   3   2  12    48532.85    48984.24   1144.29 o 
   4   2  12     5940.78     5817.72    271.44 o 
   5   2  12       85.97      214.67     82.93 o 
   6   2  12     3084.11     3081.55    357.25 o 
   7   2  12     1378.25     1372.06    180.44 o 
   8   2  12     1886.77     1569.45    211.81 o 
   9   2  12       37.82      211.87     78.82 o 
  10   2  12       12.13      190.18     95.18 o 
  11   2  12    10855.83    11957.05    380.63 o 
   1   3  12    45168.98    46224.66   2075.74 o 
   2   3  12      142.51      166.13     80.69 o 
   3   3  12     8967.88     8192.08    330.94 o 
   4   3  12      756.96      671.71    112.55 o 
   5   3  12     2816.73     2553.83    280.08 o 
   6   3  12       45.39      -84.14     98.33 o 
   7   3  12     2000.91     2040.76    247.93 o 
   8   3  12      319.21      316.95    108.07 o 
   9   3  12      581.72      417.79    122.60 o 
  10   3  12      573.01      557.84    129.46 o 
  11   3  12      180.20      248.72     92.50 o 
   0   4  12    19142.75    18286.05   1462.88 o 
   1   4  12    13313.16    13532.18    578.12 o 
   2   4  12     1091.05     1118.08    139.00 o 
   3   4  12    68175.60    66858.34   1467.00 o 
   4   4  12       96.15      196.24     76.92 o 
   5   4  12     1120.29     1158.99    129.03 o 
   6   4  12        8.23       85.20    146.67 o 
   7   4  12       58.87      192.17     79.96 o 
   8   4  12     1201.39     1580.05    261.92 o 
   9   4  12       86.25      188.98     86.57 o 
  10   4  12       43.08      190.61    150.01 o 
  11   4  12    10746.51    10215.59    988.97 o 
   1   5  12    40930.33    39344.40    798.90 o 
   2   5  12     5033.06     4647.21    492.00 o 
   3   5  12     5431.55     5250.07    428.63 o 
   4   5  12     3417.94     2952.94    291.49 o 
   5   5  12       38.49       83.96     83.04 o 
   6   5  12      985.61      968.76    151.39 o 
   7   5  12     5489.54     5818.19    555.49 o 
   8   5  12       15.50      113.53    223.97 o 
   9   5  12       15.59      279.23    145.40 o 
  10   5  12       12.02      196.64    223.49 o 
  11   5  12       34.94      219.54    141.55 o 
   0   6  12      601.92      581.68    158.40 o 
   1   6  12    15758.37    15562.59    912.81 o 
   2   6  12     3987.48     3895.13    414.27 o 
   3   6  12    38506.71    38043.47    815.90 o 
   4   6  12      813.21      761.78    153.65 o 
   5   6  12     1321.86     1553.61    205.65 o 
   6   6  12       32.61      159.27    132.04 o 
   7   6  12      319.46      379.76    162.95 o 
   8   6  12       30.41      193.59    330.30 o 
   9   6  12     2205.30     2177.00    390.89 o 
  10   6  12       75.81      283.71    132.71 o 
  11   6  12     2869.39     2377.89    488.32 o 
   1   7  12    42850.71    43809.71   1167.31 o 
   2   7  12    14340.57    13161.35    618.83 o 
   3   7  12     5188.51     5755.99    341.34 o 
   4   7  12    15427.66    16167.92    459.56 o 
   5   7  12     1176.32     1423.48    247.87 o 
   6   7  12     3219.67     3579.56    458.24 o 
   7   7  12     5746.10     5829.23    841.34 o 
   8   7  12      521.37      404.32    141.63 o 
   9   7  12      444.99      541.22    182.40 o 
  10   7  12     1759.60     1506.09    428.56 o 
   0   8  12       13.29      203.97    385.31 o 
   1   8  12    18946.88    19677.64    589.81 o 
   2   8  12     3639.89     3207.95    399.85 o 
   3   8  12     5933.81     5778.13    477.40 o 
   4   8  12      399.81      340.08     67.66 o 
   5   8  12     2345.36     2324.49    277.59 o 
   6   8  12       37.15      152.19     97.81 o 
   7   8  12       18.96      221.05    117.16 o 
   8   8  12      297.79      163.14    124.59 o 
   9   8  12     4332.21     4466.40    711.60 o 
  10   8  12      225.10      368.92    248.71 o 
   1   9  12    17081.00    17341.59   1064.03 o 
   2   9  12     1493.28     1301.69    155.22 o 
   3   9  12       99.46      228.03    119.27 o 
   4   9  12     2053.81     2224.68    269.90 o 
   5   9  12        7.52      193.57     75.62 o 
   6   9  12      291.21      263.88    135.34 o 
   7   9  12    10796.41    10963.45    773.00 o 
   8   9  12        3.06      136.95     79.52 o 
   9   9  12      195.97      434.99    144.30 o 
  10   9  12       73.07       97.81    154.24 o 
   0  10  12       27.59      236.72     97.96 o 
   1  10  12    17644.46    18618.87    632.04 o 
   2  10  12     1224.28      903.45    157.60 o 
   3  10  12      573.38      421.50    104.90 o 
   4  10  12      118.14      278.09    122.66 o 
   5  10  12     3055.56     3108.40    404.51 o 
   6  10  12      257.88      316.76    101.19 o 
   7  10  12       40.58      269.85     97.03 o 
   8  10  12      115.20      172.23    105.61 o 
   9  10  12     3388.26     3160.91    464.45 o 
   1  11  12     2530.60     2416.90    278.04 o 
   2  11  12      286.64      319.85    137.09 o 
   3  11  12     1861.72     1859.29    260.64 o 
   4  11  12      868.45      925.91    156.52 o 
   5  11  12      349.77      302.24    110.51 o 
   6  11  12      859.13      922.81    241.70 o 
   7  11  12     7431.97     6917.51    498.46 o 
   8  11  12     1007.72      941.64    183.19 o 
   0  12  12     6069.02     6545.43    323.62 o 
   1  12  12     7670.46     7829.49    711.06 o 
   2  12  12      472.42      256.24    148.22 o 
   3  12  12      594.72      769.63    197.03 o 
   4  12  12      128.71      266.67    121.07 o 
   5  12  12     1103.13      960.94    137.35 o 
   6  12  12      647.02      661.41    133.01 o 
   7  12  12      124.75      182.77    114.47 o 
   8  12  12      741.80      738.71    167.65 o 
   1  13  12       99.43      419.63     86.46 o 
   2  13  12      464.50      537.98    141.04 o 
   3  13  12     2450.12     1990.94    303.51 o 
   4  13  12      395.99      513.06    154.56 o 
   5  13  12       59.89      115.26     85.07 o 
   6  13  12      165.19      326.86    104.24 o 
   7  13  12     4639.90     3804.04    666.34 o 
   0  14  12     8506.12     7766.93   1667.37 o 
   1  14  12     6328.02     6951.19    581.18 o 
   2  14  12      840.27      840.76    195.77 o 
   3  14  12      418.14      381.16     99.85 o 
   4  14  12       68.76      351.12    107.26 o 
   5  14  12     4072.31     3334.12    483.68 o 
   6  14  12     1450.34      894.17    243.48 o 
   1  15  12      764.94      792.61    234.51 o 
   2  15  12      483.88      547.19    140.98 o 
   3  15  12     2534.86     2400.59    335.56 o 
   4  15  12      273.52      454.99    131.65 o 
   5  15  12       36.91      144.48     84.28 o 
   0  16  12       77.52      742.11    279.65 o 
   1  16  12     4443.25     3536.77    774.66 o 
   2  16  12      107.83      291.07    154.14 o 
   3  16  12      969.90      898.70    242.68 o 
   1   1  13     3087.07     3082.17    414.67 o 
   2   1  13     1624.32     1820.03    214.52 o 
   3   1  13     2297.50     2025.46    268.97 o 
   4   1  13    20271.02    20256.06    497.53 o 
   5   1  13        6.52      223.11     90.88 o 
   6   1  13    24324.47    25421.22    645.30 o 
   7   1  13     9394.50     9175.34    461.66 o 
   8   1  13     1438.14     1179.83    180.58 o 
   9   1  13       12.16      189.61     81.31 o 
  10   1  13     9949.85    10204.18    563.87 o 
  11   1  13      234.01      231.28    133.47 o 
   0   2  13    41858.76    39457.16   1726.40 o 
   1   2  13     2962.55     3228.57    410.42 o 
   2   2  13     9068.71     8866.22    314.93 o 
   3   2  13    11929.71    11325.02    404.09 o 
   4   2  13     1131.80      969.66    157.84 o 
   5   2  13     9441.57     9472.50    438.89 o 
   6   2  13     4396.26     4579.07    502.15 o 
   7   2  13      933.95     1043.45    135.46 o 
   8   2  13      979.48      943.55    138.83 o 
   9   2  13      225.17       85.69     97.11 o 
  10   2  13      105.53      285.95     92.70 o 
  11   2  13      492.58      503.61    244.81 o 
   1   3  13    20474.44    19895.11    740.31 o 
   2   3  13     1752.84     1807.62    228.51 o 
   3   3  13      793.24      682.24    132.30 o 
   4   3  13    84939.21    90237.31   1539.83 o 
   5   3  13      411.77      391.85     91.42 o 
   6   3  13     7605.04     8018.98    362.56 o 
   7   3  13    11873.35    12252.04    394.73 o 
   8   3  13     2138.71     2264.46    326.14 o 
   9   3  13      659.08      492.80    106.29 o 
  10   3  13    10013.41    10811.75    524.65 o 
  11   3  13      803.37      672.55    113.82 o 
   0   4  13    67088.44    67363.99   4473.17 o 
   1   4  13      623.75      599.30    122.96 o 
   2   4  13    29180.48    29428.09   1603.47 o 
   3   4  13     6851.48     6263.94    434.64 o 
   4   4  13     6462.28     6322.22    447.35 o 
   5   4  13     2141.96     2119.63    289.96 o 
   6   4  13      434.57      313.61     97.81 o 
   7   4  13      508.63      619.82    175.19 o 
   8   4  13     3382.83     3537.78    623.20 o 
   9   4  13       32.29      250.78    107.68 o 
  10   4  13      400.57      387.32    126.98 o 
  11   4  13      121.65      190.62    150.65 o 
   1   5  13    15074.19    14430.07    706.74 o 
   2   5  13      313.82      305.74    211.55 o 
   3   5  13      716.38      865.78    279.22 o 
   4   5  13    41790.98    42656.49   1198.46 o 
   5   5  13       70.97      173.97     86.62 o 
   6   5  13     3568.51     3215.69    288.84 o 
   7   5  13     8611.97     9139.20    591.97 o 
   8   5  13     4758.20     4835.98    795.63 o 
   9   5  13       22.90      483.47    150.76 o 
  10   5  13     5843.82     4866.86    762.16 o 
  11   5  13      116.26       66.10     91.19 o 
   0   6  13    42510.67    45729.55   3458.16 o 
   1   6  13      615.02      724.64    146.74 o 
   2   6  13     5093.11     5833.22    601.59 o 
   3   6  13     6322.08     5939.32    537.96 o 
   4   6  13     1851.86     1729.03    174.87 o 
   5   6  13     4977.26     5103.19    259.82 o 
   6   6  13      491.68      799.83    202.23 o 
   7   6  13      464.08      603.07    142.80 o 
   8   6  13      303.74      446.30    165.68 o 
   9   6  13      463.44      511.46    150.62 o 
  10   6  13      510.27      385.25    133.24 o 
   1   7  13      345.67      562.95    118.46 o 
   2   7  13     4300.79     4635.54    515.87 o 
   3   7  13      237.37      216.36     81.86 o 
   4   7  13    11313.06    11603.40    322.74 o 
   5   7  13     4185.53     4945.22    396.84 o 
   6   7  13     8267.40     8668.94    577.33 o 
   7   7  13       40.82      198.93    136.75 o 
   8   7  13     6005.46     5380.49    763.81 o 
   9   7  13     1170.96      983.25    230.17 o 
  10   7  13       90.61      424.16    143.96 o 
   0   8  13    11815.24    11713.13    866.78 o 
   1   8  13        7.12      210.84    129.19 o 
   2   8  13        5.93      203.80    115.63 o 
   3   8  13     1903.24     1949.77    219.26 o 
   4   8  13      401.86      418.42     87.77 o 
   5   8  13      346.58      336.45    323.20 o 
   6   8  13      539.15      614.58    186.87 o 
   7   8  13      130.46      339.81    115.42 o 
   8   8  13      845.82      801.32    185.63 o 
   9   8  13        0.75      122.59    108.79 o 
  10   8  13      113.04      247.50    127.27 o 
   1   9  13        9.04      184.65     75.55 o 
   2   9  13     3382.76     3685.01    466.41 o 
   3   9  13      993.49      836.91    210.70 o 
   4   9  13     2504.21     2761.63    339.63 o 
   5   9  13     1668.56     1633.81    274.59 o 
   6   9  13     4022.85     3847.59    522.15 o 
   7   9  13      217.37      507.28    139.99 o 
   8   9  13     8976.52     8875.55    706.69 o 
   9   9  13      772.29      773.98    168.99 o 
   0  10  13    35550.81    36375.47    909.76 o 
   1  10  13     2873.68     2664.11    322.03 o 
   2  10  13     1375.65     1504.58    179.84 o 
   3  10  13    15121.62    15744.79    630.28 o 
   4  10  13       13.89      204.04    103.58 o 
   5  10  13     7121.04     7062.12    766.92 o 
   6  10  13    10528.41    10246.73    755.33 o 
   7  10  13      318.27      143.63    134.16 o 
   8  10  13     5128.76     4554.07    644.32 o 
   9  10  13      494.58      402.32    140.31 o 
   1  11  13     1696.60     1637.48    213.91 o 
   2  11  13     8233.66     8440.28    486.87 o 
   3  11  13     1185.66     1264.70    193.86 o 
   4  11  13      710.03      778.16    129.22 o 
   5  11  13     2908.04     2888.60    408.93 o 
   6  11  13     5042.01     4530.02    611.11 o 
   7  11  13      920.39      724.87    190.13 o 
   8  11  13     4370.46     3739.80    585.15 o 
   0  12  13     5466.05     6035.32    273.70 o 
   1  12  13       70.47      356.67    134.02 o 
   2  12  13      503.32      449.65    182.44 o 
   3  12  13      389.42      602.21    144.69 o 
   4  12  13       92.82      201.93     92.38 o 
   5  12  13      237.77      376.26     99.37 o 
   6  12  13     2626.07     2373.43    346.42 o 
   7  12  13       67.68      348.31    103.33 o 
   1  13  13        0.06       83.02     98.33 o 
   2  13  13     1346.78     1112.85    176.63 o 
   3  13  13      266.52      463.23    122.71 o 
   4  13  13      787.67      911.26    282.96 o 
   5  13  13      270.62      255.36    122.34 o 
   6  13  13     2448.24     2396.62    318.50 o 
   0  14  13      290.19      277.30    235.30 o 
   1  14  13       38.73      287.84    145.86 o 
   2  14  13     6244.29     6980.39    538.89 o 
   3  14  13       58.34      267.50    111.93 o 
   4  14  13      251.79      351.22    115.90 o 
   5  14  13      220.23      295.94     95.26 o 
   1  15  13     1834.26     1070.86    344.62 o 
   2  15  13     3176.64     3080.22    627.98 o 
   3  15  13      722.47      508.19    138.82 o 
   4  15  13        7.99      275.29    165.03 o 
   0  16  13       22.98      202.23    157.88 o 
   1  16  13      280.08      163.52    151.23 o 
   1   0  14    41685.29    41725.27   1276.87 o 
   2   0  14     2677.05     2870.55    530.23 o 
   3   0  14       35.32      366.79    157.94 o 
   4   0  14       27.27      204.76    113.51 o 
   5   0  14    30396.21    31152.07   3091.49 o 
   6   0  14    28185.80    30329.41    793.03 o 
   7   0  14     5694.19     5864.23    845.07 o 
   8   0  14    17365.49    18596.12    533.12 o 
   9   0  14      740.96      857.85    183.66 o 
  10   0  14        0.01      212.58     87.01 o 
  11   0  14     2380.88     1638.30    518.39 o 
   1   1  14     9291.68     9273.78    654.84 o 
   2   1  14    10542.43    10238.08    515.00 o 
   3   1  14     2440.33     2491.57    336.06 o 
   4   1  14    13696.68    13542.46    467.13 o 
   5   1  14       16.27       46.95    104.58 o 
   6   1  14     1938.84     1909.23    232.03 o 
   7   1  14      873.09      673.89    124.58 o 
   8   1  14        0.44      203.65     95.31 o 
   9   1  14       91.11      189.10     82.78 o 
  10   1  14      320.68      331.63     92.68 o 
  11   1  14        9.72      105.30    157.96 o 
   0   2  14    35079.81    36927.94   1699.22 o 
   1   2  14    39684.88    38435.85   1284.90 o 
   2   2  14     2778.44     2961.59    325.29 o 
   3   2  14      366.56      458.41    119.54 o 
   4   2  14     1295.94     1418.15    213.84 o 
   5   2  14    10629.36    11161.75    414.84 o 
   6   2  14     7484.12     7746.78    426.33 o 
   7   2  14     4815.50     4569.61    461.55 o 
   8   2  14     5923.51     5280.51    420.96 o 
   9   2  14     1121.18     1175.21    190.33 o 
  10   2  14        6.25      165.32     93.79 o 
  11   2  14     1741.55     1535.79    454.15 o 
   1   3  14    13970.68    14358.82    918.81 o 
   2   3  14      205.04      279.90    112.34 o 
   3   3  14     2377.51     2159.62    270.87 o 
   4   3  14     4888.36     4792.26    403.45 o 
   5   3  14     1428.49     1404.79    194.23 o 
   6   3  14     2854.46     2991.99    357.25 o 
   7   3  14      159.82      272.99     87.40 o 
   8   3  14      954.25     1177.46    202.41 o 
   9   3  14        0.35      121.47     82.70 o 
  10   3  14        6.54      202.98     92.05 o 
  11   3  14      231.31      192.66    172.44 o 
   0   4  14    34846.78    34542.10   1194.75 o 
   1   4  14    13782.03    14180.69    830.45 o 
   2   4  14       74.84      178.21    105.10 o 
   3   4  14    21821.81    21896.87    616.15 o 
   4   4  14     2038.52     1976.04    262.16 o 
   5   4  14      870.07      524.50    111.82 o 
   6   4  14     9662.77     9957.28    347.45 o 
   7   4  14       34.21      160.00     90.03 o 
   8   4  14     4831.05     4218.80    569.39 o 
   9   4  14      744.13      606.16    354.19 o 
  10   4  14      187.39      301.10    159.92 o 
  11   4  14     3133.43     2329.54    592.12 o 
   1   5  14      425.95      312.41    136.30 o 
   2   5  14    15697.33    16175.21    885.77 o 
   3   5  14      157.70      289.91    161.55 o 
   4   5  14    17534.50    17864.31    415.79 o 
   5   5  14     4499.85     4478.48    465.11 o 
   6   5  14     1759.20     1946.84    427.65 o 
   7   5  14     1475.73     1637.19    327.06 o 
   8   5  14      458.06      224.91    117.44 o 
   9   5  14     3734.07     3264.15    681.15 o 
  10   5  14     1790.53     1619.27    399.34 o 
   0   6  14    16029.55    16484.62   1577.50 o 
   1   6  14    11361.10    10843.09    433.52 o 
   2   6  14      271.49      283.16    109.99 o 
   3   6  14    15949.60    16990.71    551.84 o 
   4   6  14     2409.03     2659.58    280.66 o 
   5   6  14       15.00      110.14     65.68 o 
   6   6  14      108.62       94.10    154.24 o 
   7   6  14        8.61      394.37    186.40 o 
   8   6  14     1015.25     1120.28    259.28 o 
   9   6  14     2045.37     1851.16    353.66 o 
  10   6  14       52.44       92.70    280.38 o 
   1   7  14     2682.02     2575.68    301.49 o 
   2   7  14    17226.12    17028.51   1156.76 o 
   3   7  14      745.89      542.15    124.40 o 
   4   7  14    22774.93    24228.99    532.02 o 
   5   7  14     5983.34     6285.02    642.42 o 
   6   7  14     3512.24     4582.87    493.29 o 
   7   7  14      971.59      846.90    495.96 o 
   8   7  14      107.23      346.15    142.50 o 
   9   7  14     2854.72     2519.62    419.55 o 
  10   7  14      824.23      659.88    231.01 o 
   0   8  14    10168.52    10084.25    436.88 o 
   1   8  14    14333.32    14941.49    609.19 o 
   2   8  14      373.08      626.34    151.07 o 
   3   8  14      607.03      772.64    109.72 o 
   4   8  14      924.75      907.92    256.88 o 
   5   8  14     2228.55     2382.27    370.63 o 
   6   8  14      197.73      432.10    147.70 o 
   7   8  14       77.96      380.65    160.51 o 
   8   8  14      121.03      280.58    166.33 o 
   9   8  14     2755.76     2575.12    388.89 o 
   1   9  14      577.76      907.01    200.60 o 
   2   9  14     3280.43     3190.03    476.20 o 
   3   9  14      445.70      367.20    154.14 o 
   4   9  14    10482.82    11059.72    850.98 o 
   5   9  14     1219.78     1339.45    252.06 o 
   6   9  14      775.47      940.56    150.05 o 
   7   9  14      481.32      285.63    112.03 o 
   8   9  14       64.39      366.92    157.19 o 
   9   9  14      559.22      418.43    101.27 o 
   0  10  14       21.33      296.20    159.30 o 
   1  10  14     6514.01     7146.64    345.19 o 
   2  10  14     4723.91     4597.89    462.70 o 
   3  10  14     3801.82     4067.30    507.99 o 
   4  10  14     2168.73     2408.96    307.20 o 
   5  10  14      142.00      267.96    130.37 o 
   6  10  14      881.17      586.01    135.18 o 
   7  10  14      218.61      297.38     98.84 o 
   8  10  14      440.86      363.48    130.22 o 
   1  11  14       15.05      184.39    200.92 o 
   2  11  14     1890.57     2047.24    257.00 o 
   3  11  14     2180.92     2002.17    306.69 o 
   4  11  14     3689.90     3512.41    403.90 o 
   5  11  14       37.47       85.74    119.38 o 
   6  11  14       28.21      227.41     85.82 o 
   7  11  14     1733.74     1776.22    303.49 o 
   8  11  14      116.20      326.67     94.43 o 
   0  12  14        1.07      -46.34    104.96 o 
   1  12  14     1044.08     1156.40    308.45 o 
   2  12  14     1898.32     1809.17    272.56 o 
   3  12  14    10953.32    11558.30    560.11 o 
   4  12  14     2607.99     1967.68    317.53 o 
   5  12  14     1867.16     1717.82    271.07 o 
   6  12  14     2160.63     1827.39    303.29 o 
   7  12  14      329.58      420.71    128.47 o 
   1  13  14      703.60      693.07    175.07 o 
   2  13  14      160.16      259.80    107.71 o 
   3  13  14     2386.69     2464.52    335.85 o 
   4  13  14      664.68      394.22     80.64 o 
   5  13  14      165.22      215.83    132.03 o 
   6  13  14       47.88      228.31     72.75 o 
   0  14  14     2398.62     2207.19    564.65 o 
   1  14  14      931.13      625.28    273.26 o 
   2  14  14     4649.62     3767.45    513.82 o 
   3  14  14     3184.30     2813.20    428.67 o 
   4  14  14      312.54      282.73    102.28 o 
   5  14  14      116.15      205.25     90.32 o 
   1  15  14      891.12      667.90    227.37 o 
   2  15  14        3.88      391.60    167.86 o 
   3  15  14     1714.13     1133.45    249.89 o 
   1   1  15       91.67      189.65    117.37 o 
   2   1  15    53224.31    50312.00   1501.81 o 
   3   1  15    12194.39    12556.78    673.19 o 
   4   1  15     7560.84     7377.33    507.44 o 
   5   1  15        9.53       86.43     84.33 o 
   6   1  15    40165.15    38544.08   1392.58 o 
   7   1  15    14216.90    15060.71    426.23 o 
   8   1  15     4513.48     3922.36    499.68 o 
   9   1  15      674.60      793.23    163.37 o 
  10   1  15       69.26      252.56    136.66 o 
  11   1  15       17.09      162.10    140.82 o 
   0   2  15      336.16      368.61    289.70 o 
   1   2  15      309.51      576.00    218.83 o 
   2   2  15       30.34      359.41    119.78 o 
   3   2  15        1.82       86.81    121.89 o 
   4   2  15      613.18      751.96    131.75 o 
   5   2  15     1319.65     1168.66    173.82 o 
   6   2  15     1157.87      956.36    172.12 o 
   7   2  15       23.18      216.46     85.87 o 
   8   2  15       90.08      222.18     87.61 o 
   9   2  15       86.10      243.05    110.23 o 
  10   2  15        1.15      180.15     99.89 o 
   1   3  15      515.11      463.91    165.51 o 
   2   3  15    19016.47    18415.52    588.14 o 
   3   3  15     8172.92     8366.46    417.04 o 
   4   3  15      430.91      375.41    114.31 o 
   5   3  15     3237.07     3359.90    392.33 o 
   6   3  15    19874.40    20840.12    532.78 o 
   7   3  15     5287.92     5106.81    553.81 o 
   8   3  15     4882.92     4557.69    615.20 o 
   9   3  15      974.61      936.68    185.38 o 
  10   3  15      200.99      283.98    113.62 o 
   0   4  15      431.68     -186.06    332.99 o 
   1   4  15       89.97      395.06    153.99 o 
   2   4  15     1512.06     1682.94    189.16 o 
   3   4  15     1022.60     1061.40    158.69 o 
   4   4  15     3394.99     3133.67    368.43 o 
   5   4  15     1508.92     1645.48    248.14 o 
   6   4  15     3994.20     3854.39    395.63 o 
   7   4  15      728.36      842.20    192.94 o 
   8   4  15     1806.19     1638.37    416.97 o 
   9   4  15      373.35      208.35    131.36 o 
  10   4  15      549.64      531.97    180.12 o 
   1   5  15       49.84      177.60    116.44 o 
   2   5  15     4962.03     5692.77    457.59 o 
   3   5  15     3408.11     3809.63    429.22 o 
   4   5  15     5981.97     5388.17    337.48 o 
   5   5  15     1925.88     1756.62    218.66 o 
   6   5  15     5015.72     4490.10    555.85 o 
   7   5  15     3117.98     2764.57    462.13 o 
   8   5  15     5983.17     5502.63    910.24 o 
   9   5  15     2352.55     1928.85    357.75 o 
  10   5  15      117.58      375.80    346.00 o 
   0   6  15    17898.06    17625.39   1734.09 o 
   1   6  15      558.82      517.79    228.16 o 
   2   6  15    17425.32    18689.62    639.26 o 
   3   6  15    11853.25    13379.50    383.96 o 
   4   6  15     2198.25     2264.08    237.03 o 
   5   6  15     3699.34     4051.43    587.58 o 
   6   6  15     9829.04    10838.53    441.22 o 
   7   6  15      275.68      251.39    168.57 o 
   8   6  15     8405.19     8700.72    513.72 o 
   9   6  15        5.57       87.79    149.53 o 
  10   6  15     2056.54     1581.67    473.22 o 
   1   7  15     1927.86     1891.13    292.28 o 
   2   7  15     3895.31     3936.44    367.65 o 
   3   7  15      895.12      916.19    126.80 o 
   4   7  15     2623.47     2814.90    279.29 o 
   5   7  15     8826.64     9392.28    981.71 o 
   6   7  15     5308.71     5612.25    465.30 o 
   7   7  15      205.28      333.94     89.85 o 
   8   7  15     4755.75     3976.53    711.19 o 
   9   7  15     1915.03     1676.50    417.30 o 
   0   8  15     8761.19     9614.29    943.98 o 
   1   8  15      611.15      698.03    158.88 o 
   2   8  15    11444.41    12290.38    693.45 o 
   3   8  15       37.63      171.34     80.09 o 
   4   8  15     1381.66     1635.68    230.29 o 
   5   8  15       36.97      216.41    200.08 o 
   6   8  15     5392.57     6291.75    676.37 o 
   7   8  15       43.28      230.79    160.55 o 
   8   8  15     3344.92     2922.98    543.45 o 
   9   8  15        1.19      350.62    112.64 o 
   1   9  15    11985.83    13315.23    477.54 o 
   2   9  15     1295.20     1215.18    253.31 o 
   3   9  15     1768.72     1715.41    265.77 o 
   4   9  15     4484.35     4454.81    457.28 o 
   5   9  15     2546.85     2532.96    453.33 o 
   6   9  15     3061.85     2776.72    398.96 o 
   7   9  15     4747.63     4615.30    562.99 o 
   8   9  15     1604.13     1514.33    313.65 o 
   0  10  15     1431.35     1047.65    297.85 o 
   1  10  15       59.86      289.30     97.21 o 
   2  10  15     5930.72     5879.81    541.73 o 
   3  10  15     4752.91     4116.29    327.79 o 
   4  10  15      486.37      483.26    110.71 o 
   5  10  15        2.91      223.58    150.38 o 
   6  10  15      930.37      828.47    183.18 o 
   7  10  15      111.17      214.07    156.05 o 
   8  10  15      192.92      -12.79    121.50 o 
   1  11  15      244.82      400.84    124.35 o 
   2  11  15      935.92      996.80    171.07 o 
   3  11  15      578.94      810.32    167.20 o 
   4  11  15    12838.46    12979.70    861.86 o 
   5  11  15     5877.17     6438.00    905.68 o 
   6  11  15       64.03      314.53    104.16 o 
   7  11  15       91.23      230.67    125.55 o 
   0  12  15       11.41      662.71    251.67 o 
   1  12  15     1234.44     1084.39    260.52 o 
   2  12  15     3268.41     3092.89    435.40 o 
   3  12  15      682.00      465.21    128.42 o 
   4  12  15      281.75      252.15     93.50 o 
   5  12  15     1011.80      686.58    159.10 o 
   6  12  15      199.11      368.09    137.35 o 
   1  13  15       30.25      123.13    124.40 o 
   2  13  15     1940.66     1600.16    372.62 o 
   3  13  15      453.26      558.32    134.34 o 
   4  13  15    11019.25    10307.84    687.87 o 
   5  13  15     1182.87      903.86    213.75 o 
   0  14  15      438.20      451.35    319.80 o 
   1  14  15       52.35      521.94    165.06 o 
   2  14  15     3650.10     3290.51    600.81 o 
   3  14  15      312.38      370.04    179.27 o 
   4  14  15       63.54      360.29    130.76 o 
   1  15  15       39.30      690.45    224.98 o 
   0   0  16     1767.50     2129.57    417.29 o 
   1   0  16    33339.48    33318.05   1611.71 o 
   2   0  16    28431.66    30169.50   1246.84 o 
   3   0  16     5234.57     4535.81    873.67 o 
   4   0  16      279.89      416.20    200.03 o 
   5   0  16    18436.53    19551.19    834.67 o 
   6   0  16     1312.46     1276.52    236.57 o 
   7   0  16     1822.09     1645.61    395.30 o 
   8   0  16      554.63      463.08    119.88 o 
   9   0  16     3753.47     3304.88    784.67 o 
  10   0  16     1134.51     1083.93    372.61 o 
   1   1  16      271.18      567.57    143.02 o 
   2   1  16      114.74      179.99    126.80 o 
   3   1  16        0.27      100.49    128.92 o 
   4   1  16       13.66      137.74    102.32 o 
   5   1  16      205.74      302.99    151.89 o 
   6   1  16        2.38      235.12    112.10 o 
   7   1  16      215.43      367.82    114.36 o 
   8   1  16        6.58      185.31     93.28 o 
   9   1  16      464.23      318.41    103.73 o 
  10   1  16       15.79      100.61    243.68 o 
   0   2  16    14061.76    16843.35   1970.63 o 
   1   2  16    17019.08    19190.08    979.84 o 
   2   2  16    62377.64    64058.93   3347.65 o 
   3   2  16      140.15      149.31    107.97 o 
   4   2  16      310.86      457.74    144.40 o 
   5   2  16     6331.71     6480.96    590.22 o 
   6   2  16     2101.52     1976.55    277.97 o 
   7   2  16       11.75      198.94     71.20 o 
   8   2  16     1279.15     1257.50    181.57 o 
   9   2  16     2633.27     2343.67    471.66 o 
  10   2  16     2606.72     2055.16    410.97 o 
   1   3  16      111.63      353.56    188.40 o 
   2   3  16    12051.05    12653.99    656.34 o 
   3   3  16      115.93       58.64     96.77 o 
   4   3  16     9124.89     8761.07    446.94 o 
   5   3  16      640.57      656.22    124.26 o 
   6   3  16     1120.25      969.07    168.59 o 
   7   3  16       54.28      218.29    150.04 o 
   8   3  16     2187.10     1801.97    414.00 o 
   9   3  16        1.86      150.99    121.18 o 
  10   3  16     3128.05     2663.81    491.99 o 
   0   4  16     1400.98     1586.81    380.05 o 
   1   4  16    12364.75    12972.48    630.61 o 
   2   4  16    31575.45    33403.82   1619.37 o 
   3   4  16     1718.04     1749.13    191.50 o 
   4   4  16     1966.49     1688.44    272.54 o 
   5   4  16      154.94      207.81     86.07 o 
   6   4  16     1834.96     1379.00    195.21 o 
   7   4  16      108.68      202.52    152.87 o 
   8   4  16     1107.04     1254.82    240.46 o 
   9   4  16     2725.52     2357.96    476.83 o 
  10   4  16     3600.53     3024.29    563.50 o 
   1   5  16     3131.42     3086.52    351.74 o 
   2   5  16     1164.43     1046.29    159.52 o 
   3   5  16      420.49      388.73    133.60 o 
   4   5  16      777.73      725.61    102.51 o 
   5   5  16     5848.73     5657.55    445.05 o 
   6   5  16     1359.10      940.89    181.37 o 
   7   5  16     1586.94     1770.23    409.09 o 
   8   5  16      583.40      384.39    140.77 o 
   9   5  16      868.55      848.09    191.19 o 
  10   5  16      441.14      449.88    159.53 o 
   0   6  16     4420.75     4714.63    594.78 o 
   1   6  16     8880.26     8501.08    562.18 o 
   2   6  16     7531.06     7885.62    744.50 o 
   3   6  16     1046.81     1517.73    239.82 o 
   4   6  16     4501.44     4446.82    426.27 o 
   5   6  16     1574.18     1494.77    306.96 o 
   6   6  16     1259.50      861.39    225.68 o 
   7   6  16        0.10       71.62    106.16 o 
   8   6  16      129.54      187.64    117.97 o 
   9   6  16     1207.42     1076.45    279.41 o 
   1   7  16     8792.27     8888.17    620.58 o 
   2   7  16     2173.07     2187.88    256.80 o 
   3   7  16     3133.79     3289.97    360.38 o 
   4   7  16       67.74      144.94     77.02 o 
   5   7  16     3267.26     3671.46    337.22 o 
   6   7  16       52.97      244.92    108.20 o 
   7   7  16     1261.61     1001.31    397.35 o 
   8   7  16     1372.67     1566.76    306.00 o 
   9   7  16     1927.02     1663.84    319.18 o 
   0   8  16    30664.63    32630.45   2295.78 o 
   1   8  16     5981.82     6072.82    768.59 o 
   2   8  16      349.29      451.00    151.13 o 
   3   8  16     1811.77     1772.91    229.27 o 
   4   8  16     5885.07     6041.78    642.04 o 
   5   8  16     1062.30     1306.15    200.08 o 
   6   8  16      143.87      383.35    113.05 o 
   7   8  16      110.81      314.86    104.80 o 
   8   8  16      706.17      349.55    134.23 o 
   1   9  16      228.72      356.58    114.32 o 
   2   9  16     3822.70     3294.46    447.70 o 
   3   9  16       93.55      162.40     98.00 o 
   4   9  16     3494.91     3632.81    514.30 o 
   5   9  16     2940.05     3184.31    500.61 o 
   6   9  16     2540.29     2509.31    399.24 o 
   7   9  16       87.75      349.10    151.30 o 
   8   9  16      521.12      671.67    191.27 o 
   0  10  16    24062.13    28125.90   1796.18 o 
   1  10  16     1346.62     1269.57    188.56 o 
   2  10  16      455.90      622.40    230.31 o 
   3  10  16     3539.73     3389.14    467.99 o 
   4  10  16     2631.03     2830.38    383.62 o 
   5  10  16       94.95      172.23     83.24 o 
   6  10  16      213.09      237.12    116.70 o 
   7  10  16       27.26      140.71    181.83 o 
   1  11  16      274.37      418.87    181.45 o 
   2  11  16     6958.37     6531.82    766.49 o 
   3  11  16      326.40      302.07    120.72 o 
   4  11  16     5534.61     5489.38    448.68 o 
   5  11  16     1249.35     1220.34    206.36 o 
   6  11  16     4848.48     4174.56    599.50 o 
   7  11  16      133.74      431.73    159.54 o 
   0  12  16    12190.36    13004.87   1296.15 o 
   1  12  16      424.94      453.64    209.55 o 
   2  12  16      150.73       95.15    139.93 o 
   3  12  16     4561.52     3917.40    496.19 o 
   4  12  16     1541.92      961.03    271.78 o 
   5  12  16      288.43      421.38    180.07 o 
   6  12  16       59.99      290.15     96.12 o 
   1  13  16      626.55      656.69    307.46 o 
   2  13  16     1368.85     1307.57    237.07 o 
   3  13  16      965.45      822.90    183.13 o 
   4  13  16      238.97      327.77    112.74 o 
   0  14  16     3815.00     3481.14   1117.66 o 
   1  14  16      128.67      368.13    182.29 o 
   2  14  16      204.91      705.50    243.75 o 
   3  14  16     3395.61     2850.58    435.72 o 
   1   1  17     7958.16     9182.23    972.43 o 
   2   1  17     1085.68     1065.99    269.02 o 
   3   1  17    17779.09    17188.57    559.82 o 
   4   1  17    22521.26    21828.96    648.73 o 
   5   1  17     8895.44     9090.47    437.58 o 
   6   1  17       91.45      402.67    138.44 o 
   7   1  17     2379.22     2130.50    269.73 o 
   8   1  17     2343.57     1743.70    399.55 o 
   9   1  17     2835.90     2411.70    393.46 o 
  10   1  17     1070.59     1257.96    258.95 o 
   0   2  17      682.62      706.89    282.09 o 
   1   2  17     1957.55     2137.57    304.61 o 
   2   2  17       88.17      255.52    264.93 o 
   3   2  17     8498.47     8409.10    549.04 o 
   4   2  17      218.21      301.17    119.55 o 
   5   2  17     3941.59     3522.05    485.22 o 
   6   2  17       18.04      154.50     93.07 o 
   7   2  17      197.09      211.19     86.41 o 
   8   2  17      670.39      617.44    233.73 o 
   9   2  17     1089.83     1062.50    178.53 o 
  10   2  17      305.10      166.30    201.53 o 
   1   3  17    21484.17    22341.85   1740.82 o 
   2   3  17      734.43      630.00    119.89 o 
   3   3  17    16445.93    16612.94    777.35 o 
   4   3  17     5363.87     5412.58    446.96 o 
   5   3  17    12217.46    13052.17    545.20 o 
   6   3  17     1710.98     1734.23    264.26 o 
   7   3  17       31.52      114.45    179.44 o 
   8   3  17     1540.31     1310.05    268.19 o 
   9   3  17     6529.82     5657.48    893.00 o 
   0   4  17     4689.82     4403.72    794.03 o 
   1   4  17     4904.52     5514.56    749.08 o 
   2   4  17       80.38      225.84     99.63 o 
   3   4  17     4031.20     4171.86    395.04 o 
   4   4  17       22.31      127.10     72.78 o 
   5   4  17     1226.48      987.62    214.31 o 
   6   4  17     1537.98     1366.34    275.86 o 
   7   4  17      744.11      782.81    178.37 o 
   8   4  17      515.94      409.36    127.53 o 
   9   4  17     2843.51     2449.20    554.30 o 
   1   5  17     3487.04     3883.69    362.73 o 
   2   5  17       28.12      126.91    134.08 o 
   3   5  17     5637.94     6371.23    514.74 o 
   4   5  17     8430.17     8936.00    519.83 o 
   5   5  17    13437.04    13522.98    427.60 o 
   6   5  17     1121.97     1001.78    187.51 o 
   7   5  17      528.91      472.63    228.88 o 
   8   5  17     2244.31     2006.23    448.61 o 
   9   5  17     4154.48     3381.10    662.56 o 
   0   6  17     2324.23     2142.30    397.15 o 
   1   6  17      145.01      423.20    116.02 o 
   2   6  17       16.22      -61.58    108.18 o 
   3   6  17      264.89      263.24    100.93 o 
   4   6  17        0.01       93.10     75.54 o 
   5   6  17       70.84      287.24    115.98 o 
   6   6  17      609.62     1096.61    314.50 o 
   7   6  17      928.65     1035.91    190.09 o 
   8   6  17     1574.04     1277.60    279.94 o 
   9   6  17     1409.48     1085.44    255.93 o 
   1   7  17     2139.30     2106.33    266.93 o 
   2   7  17      192.11      276.29    102.59 o 
   3   7  17      313.55      309.27    112.25 o 
   4   7  17     2810.64     3398.96    501.45 o 
   5   7  17     9779.86    11108.70    753.89 o 
   6   7  17      848.35     1447.43    252.01 o 
   7   7  17      599.77      412.41    125.76 o 
   8   7  17      837.24      646.84    145.95 o 
   0   8  17    15731.33    16661.69   2276.67 o 
   1   8  17     4555.98     4114.73    659.02 o 
   2   8  17     1661.92     1765.81    276.84 o 
   3   8  17     4025.21     4292.61    562.75 o 
   4   8  17      355.24      512.61    147.70 o 
   5   8  17     3301.61     3531.84    539.55 o 
   6   8  17     2688.27     2645.38    364.89 o 
   7   8  17       38.00      265.66    110.52 o 
   8   8  17     1993.61     1935.05    334.63 o 
   1   9  17    22847.89    24628.46   1418.12 o 
   2   9  17     2792.09     2453.98    425.08 o 
   3   9  17       47.41      270.67    132.87 o 
   4   9  17        1.25      331.21    197.10 o 
   5   9  17     1587.39     1920.19    264.20 o 
   6   9  17     4923.84     4404.40    690.44 o 
   7   9  17     6953.43     6674.24    848.46 o 
   0  10  17     1124.05     1088.23    232.83 o 
   1  10  17     3439.53     3055.54    460.99 o 
   2  10  17      309.76      414.36    151.18 o 
   3  10  17     4191.98     3944.73    563.00 o 
   4  10  17       99.33       61.52     79.78 o 
   5  10  17     3400.34     3104.89    398.03 o 
   6  10  17        5.58      201.92    126.38 o 
   7  10  17      223.17      229.72     83.28 o 
   1  11  17     2973.55     2949.74    406.58 o 
   2  11  17      275.17      156.27    183.28 o 
   3  11  17      106.73      165.91    117.11 o 
   4  11  17      438.88      592.34    154.84 o 
   5  11  17     2953.33     2284.46    419.83 o 
   6  11  17     1066.37      710.08    210.70 o 
   0  12  17     2500.52     1858.16    594.38 o 
   1  12  17     3029.09     2487.26    417.03 o 
   2  12  17       24.52      245.89     86.10 o 
   3  12  17     2407.80     2388.98    416.15 o 
   4  12  17      490.85      412.35    155.58 o 
   5  12  17     3964.91     3205.52    510.81 o 
   1  13  17     1656.69     1661.14    424.03 o 
   2  13  17     2276.15     2529.01    572.02 o 
   3  13  17      629.78      562.52    164.23 o 
   0  14  17     1809.73     2068.85    486.44 o 
   0   0  18    24323.25    27113.38   1832.49 o 
   1   0  18       10.83      260.20    183.54 o 
   2   0  18     6543.45     5882.88   1053.80 o 
   3   0  18    21930.41    22766.68    769.76 o 
   4   0  18      133.86      168.73    200.31 o 
   5   0  18     6586.25     5855.14   1340.53 o 
   6   0  18     3922.62     3675.19    636.84 o 
   7   0  18       38.84      207.13    234.09 o 
   8   0  18     5289.87     4326.50    907.83 o 
   9   0  18      136.06      286.92    232.52 o 
   1   1  18     1068.07     1169.00    164.49 o 
   2   1  18      455.88      418.71    160.22 o 
   3   1  18     1603.95     1509.47    329.85 o 
   4   1  18       26.05       35.07    144.50 o 
   5   1  18      304.04      290.56    110.50 o 
   6   1  18      139.03      186.55    100.68 o 
   7   1  18      633.22      617.76    121.94 o 
   8   1  18        7.51      147.17     85.28 o 
   9   1  18      159.79      108.41    189.83 o 
   0   2  18     2598.33     3278.19    492.56 o 
   1   2  18      112.24      116.45    135.09 o 
   2   2  18    17264.37    17808.49    615.09 o 
   3   2  18    36031.76    36721.41   1440.44 o 
   4   2  18     4219.52     4264.24    576.17 o 
   5   2  18     9433.89    10204.25    635.93 o 
   6   2  18      231.58      249.85    114.02 o 
   7   2  18      277.72      198.84    236.75 o 
   8   2  18     1086.60      939.81    242.45 o 
   9   2  18       46.46      200.42    159.11 o 
   1   3  18      956.65      868.71    161.13 o 
   2   3  18       17.15      188.63    185.98 o 
   3   3  18      156.24      205.55     92.68 o 
   4   3  18       11.81       73.41     72.42 o 
   5   3  18     2049.40     1923.41    270.85 o 
   6   3  18       13.23      112.94     82.71 o 
   7   3  18     4185.13     3567.70    629.52 o 
   8   3  18     1342.50     1128.87    235.14 o 
   9   3  18      378.56      403.14    192.30 o 
   0   4  18    11834.33    11357.87   1386.17 o 
   1   4  18      932.93      950.90    319.89 o 
   2   4  18     9498.66    11138.62    662.81 o 
   3   4  18     7173.44     8225.11    428.04 o 
   4   4  18      988.94      760.44    140.86 o 
   5   4  18      154.91      380.98    138.17 o 
   6   4  18        9.68      308.77    164.95 o 
   7   4  18       47.22      250.18    121.85 o 
   8   4  18      261.30      146.38    154.10 o 
   9   4  18       74.84       81.84    104.77 o 
   1   5  18     8835.27     9764.88   1112.27 o 
   2   5  18      739.03      826.42    161.64 o 
   3   5  18      128.45      414.58    110.40 o 
   4   5  18     5800.64     6287.58    542.26 o 
   5   5  18     1459.82     1548.01    264.65 o 
   6   5  18     1603.50     1583.50    344.58 o 
   7   5  18     5842.96     5683.19    675.86 o 
   8   5  18      998.01      969.33    262.10 o 
   9   5  18     1492.56      928.97    291.17 o 
   0   6  18     5834.21     5743.85   1285.73 o 
   1   6  18     1589.15     1661.19    261.58 o 
   2   6  18     6597.58     7396.91    632.72 o 
   3   6  18     1553.18     1643.39    182.99 o 
   4   6  18     3146.94     3422.88    385.42 o 
   5   6  18       94.55      114.03     68.33 o 
   6   6  18       55.40      224.40    101.49 o 
   7   6  18      414.77      784.58    435.76 o 
   8   6  18       60.20      366.18    140.00 o 
   1   7  18     7767.92     8003.93    935.41 o 
   2   7  18        7.33      134.21     77.94 o 
   3   7  18        0.60      167.21    156.84 o 
   4   7  18     1831.98     2131.12    289.08 o 
   5   7  18     3182.01     3380.88    491.61 o 
   6   7  18      350.09      377.24    129.44 o 
   7   7  18     8612.60     8334.07    788.23 o 
   8   7  18     1503.39     1639.65    235.71 o 
   0   8  18    18245.36    16565.45   1425.36 o 
   1   8  18      937.25      910.45    178.57 o 
   2   8  18      208.39      172.26    107.56 o 
   3   8  18      740.43      724.73    168.66 o 
   4   8  18     5022.05     4994.62    635.89 o 
   5   8  18       59.92      302.66    151.11 o 
   6   8  18       19.98      245.16    177.80 o 
   7   8  18      349.75      442.72    142.76 o 
   1   9  18     7204.19     6849.92    586.87 o 
   2   9  18       36.57      291.90    121.17 o 
   3   9  18       98.42      240.65    110.89 o 
   4   9  18     1389.99     1222.92    225.63 o 
   5   9  18      181.25      278.70    113.53 o 
   6   9  18       30.90      224.15    120.16 o 
   7   9  18     3735.40     3380.96    556.59 o 
   0  10  18    11386.15    12260.55    782.25 o 
   1  10  18     1797.68     1668.36    310.70 o 
   2  10  18      252.02      298.51    142.41 o 
   3  10  18        0.26      110.17    120.85 o 
   4  10  18     2258.28     1885.06    336.54 o 
   5  10  18      434.20      322.68    181.30 o 
   6  10  18       14.61      338.42    126.25 o 
   1  11  18     2818.66     2238.21    364.75 o 
   2  11  18      924.38      929.07    193.69 o 
   3  11  18        1.25      229.53    196.47 o 
   4  11  18       68.11      358.88    150.14 o 
   5  11  18       14.96      176.86     97.98 o 
   0  12  18      759.19      838.84    451.12 o 
   1  12  18     2634.86     2588.80    586.12 o 
   2  12  18     3101.85     2554.18    499.59 o 
   3  12  18     2709.19     2048.48    392.68 o 
   4  12  18      731.31      710.30    155.13 o 
   1  13  18     1150.33      423.25    210.73 o 
   2  13  18      374.21      148.10    167.24 o 
   1   1  19    19593.76    21618.22    731.67 o 
   2   1  19     2682.88     2979.55    433.40 o 
   3   1  19     1444.98     1262.80    184.46 o 
   4   1  19    10280.74    10808.19    619.33 o 
   5   1  19      400.84      459.34    137.72 o 
   6   1  19      129.31      329.15    102.60 o 
   7   1  19    22460.68    23657.85    465.80 o 
   8   1  19      641.92      596.77    169.24 o 
   9   1  19       31.75      432.80    140.04 o 
   0   2  19     2313.98     2711.72    460.35 o 
   1   2  19        5.15      278.81    104.64 o 
   2   2  19     2448.17     2711.33    282.22 o 
   3   2  19     2276.34     2267.75    380.94 o 
   4   2  19      241.00      255.87    123.33 o 
   5   2  19     1002.38     1069.92    171.51 o 
   6   2  19      173.32      247.16    116.06 o 
   7   2  19      143.07      241.98    100.17 o 
   8   2  19       42.98      264.42    125.05 o 
   9   2  19       67.82      177.52    153.29 o 
   1   3  19     1428.35     1729.61    231.21 o 
   2   3  19       42.64      102.95     95.42 o 
   3   3  19     5759.96     5699.44    676.23 o 
   4   3  19     2225.78     2057.04    249.24 o 
   5   3  19     2014.80     1756.48    226.40 o 
   6   3  19     1215.45     1556.31    273.76 o 
   7   3  19    12338.11    12333.02    839.53 o 
   8   3  19        1.56      273.37    165.42 o 
   0   4  19      265.36      424.53    137.57 o 
   1   4  19      478.76      590.42    158.82 o 
   2   4  19     1055.55     1027.70    337.22 o 
   3   4  19     6005.36     6051.66    471.79 o 
   4   4  19     1149.30     1001.90    160.63 o 
   5   4  19     1556.86     1282.32    254.17 o 
   6   4  19      828.60      750.95    361.08 o 
   7   4  19      643.14      841.75    161.06 o 
   8   4  19      363.75      204.76    144.43 o 
   1   5  19     8025.58     8085.79    825.23 o 
   2   5  19     1510.76     1644.67    230.19 o 
   3   5  19     1988.30     1939.84    272.10 o 
   4   5  19      103.19      240.31     81.66 o 
   5   5  19     2277.58     2537.15    297.94 o 
   6   5  19     1357.16      952.19    542.08 o 
   7   5  19     7900.73     7128.58    851.93 o 
   8   5  19      189.89      299.33    132.47 o 
   0   6  19     1463.92     1443.91    427.64 o 
   1   6  19      668.01      505.69    191.15 o 
   2   6  19      381.50      376.44    102.29 o 
   3   6  19    15193.98    18859.17    840.22 o 
   4   6  19      970.97     1039.38    197.53 o 
   5   6  19     9860.47    11487.65   1380.80 o 
   6   6  19     2344.29     2329.91    330.54 o 
   7   6  19      322.93      272.01     99.41 o 
   8   6  19      935.89      644.22    343.06 o 
   1   7  19     1998.36     1975.33    312.30 o 
   2   7  19      166.55      209.73    100.68 o 
   3   7  19      328.62      300.88    120.72 o 
   4   7  19     2849.83     2995.35    383.06 o 
   5   7  19     5682.54     5599.68    708.26 o 
   6   7  19      393.68      362.50    185.45 o 
   7   7  19     2774.37     2565.53    433.68 o 
   0   8  19     5626.75     4909.41   1176.99 o 
   1   8  19      335.91      393.99    156.58 o 
   2   8  19      695.94      708.04    167.32 o 
   3   8  19    10597.12    10694.82    673.05 o 
   4   8  19      205.28      219.29    114.71 o 
   5   8  19     2381.79     1990.63    375.63 o 
   6   8  19     1852.22     1444.43    324.28 o 
   7   8  19      760.15      831.48    207.54 o 
   1   9  19      615.43      747.53    133.83 o 
   2   9  19      264.38      312.46    264.58 o 
   3   9  19     1756.74     1652.03    338.28 o 
   4   9  19       19.43      344.96    189.55 o 
   5   9  19     2704.06     2772.58    470.81 o 
   6   9  19      496.12      372.87    152.83 o 
   0  10  19       12.38      362.52    264.70 o 
   1  10  19      184.77      263.66     80.08 o 
   2  10  19      930.18      756.90    152.29 o 
   3  10  19     2953.19     2161.32    420.77 o 
   4  10  19       40.86      275.25    198.68 o 
   5  10  19      344.51      351.67    216.30 o 
   1  11  19      565.40      432.61    204.02 o 
   2  11  19      194.21      208.29    102.92 o 
   3  11  19     1075.14      846.38    200.28 o 
   4  11  19       41.35      291.67    113.23 o 
   0  12  19     1549.54     1766.58    640.52 o 
   1  12  19       82.19      291.27    316.74 o 
   2  12  19       68.26      194.48    223.62 o 
   0   0  20    22683.65    24366.05   1586.31 o 
   1   0  20     1965.86     1906.30    306.71 o 
   2   0  20     4992.51     5073.41    991.83 o 
   3   0  20      214.53      247.57    144.69 o 
   4   0  20      348.48      303.13    118.66 o 
   5   0  20     1155.44     1084.30    326.24 o 
   6   0  20     3321.07     2112.54    778.16 o 
   7   0  20      108.35      237.98    169.09 o 
   8   0  20     2285.85     2097.92    562.54 o 
   1   1  20     6636.78     7944.89    595.34 o 
   2   1  20       38.61      124.93    106.39 o 
   3   1  20      169.56      198.37    121.80 o 
   4   1  20      217.98      178.49    224.14 o 
   5   1  20      511.67      513.66    152.30 o 
   6   1  20      162.89      249.16    124.11 o 
   7   1  20     1452.22     1257.56    258.26 o 
   8   1  20      327.45      442.43    138.54 o 
   0   2  20    26462.40    32119.97   1282.81 o 
   1   2  20      741.94     1003.22    166.55 o 
   2   2  20     2746.90     2772.66    288.07 o 
   3   2  20      257.10      428.14    205.92 o 
   4   2  20     1133.19      913.36    320.42 o 
   5   2  20      219.08      428.50    127.36 o 
   6   2  20     1770.53     1508.83    294.31 o 
   7   2  20       25.30      361.42    171.48 o 
   8   2  20     2842.09     2436.21    688.44 o 
   1   3  20    10427.10    12395.56    852.43 o 
   2   3  20     1024.42     1175.91    207.06 o 
   3   3  20     5791.37     6075.84    653.70 o 
   4   3  20     2778.48     2421.66    355.69 o 
   5   3  20       30.85      184.42    154.55 o 
   6   3  20      172.53      404.14    156.31 o 
   7   3  20      247.18      126.46    276.26 o 
   8   3  20       22.96      245.46     97.53 o 
   0   4  20    29548.27    31798.24    810.60 o 
   1   4  20     3823.11     4083.93    461.36 o 
   2   4  20     1102.26     1119.70    226.70 o 
   3   4  20     7797.11     7606.40    820.99 o 
   4   4  20     1196.24     1349.67    208.13 o 
   5   4  20     6109.40     4844.50    722.86 o 
   6   4  20     3513.06     2858.00    542.20 o 
   7   4  20      340.05      322.86    312.34 o 
   8   4  20     2064.51     1450.99    308.36 o 
   1   5  20     6563.46     7073.38    748.10 o 
   2   5  20     2460.69     2617.79    327.38 o 
   3   5  20     2277.74     2602.38    284.41 o 
   4   5  20     6940.25     7143.69    658.93 o 
   5   5  20       12.48      618.33    266.73 o 
   6   5  20      415.28      376.40    238.59 o 
   7   5  20      188.76      385.10    142.52 o 
   0   6  20     6808.04     6581.34   1150.47 o 
   1   6  20      475.37      813.31    283.88 o 
   2   6  20     4976.35     5149.35    462.44 o 
   3   6  20       41.75      145.99     71.05 o 
   4   6  20     1497.60     1702.91    240.71 o 
   5   6  20      555.12      548.50    138.86 o 
   6   6  20      237.69      393.35    129.07 o 
   7   6  20      336.95      396.61    117.73 o 
   1   7  20     1663.06     1157.63    294.11 o 
   2   7  20      526.39      580.92    143.72 o 
   3   7  20     1231.14     1179.56    418.61 o 
   4   7  20     1265.56     1279.42    215.76 o 
   5   7  20       10.65      197.70    103.27 o 
   6   7  20      262.56      264.77    119.31 o 
   0   8  20     6361.69     6065.11    809.11 o 
   1   8  20       44.14      186.73    174.97 o 
   2   8  20     3130.67     3219.18    404.18 o 
   3   8  20      493.35      380.55    125.98 o 
   4   8  20      883.19      651.08    164.74 o 
   5   8  20       57.57      224.76     81.54 o 
   6   8  20       16.04      209.65    115.83 o 
   1   9  20     3896.68     3334.87    604.81 o 
   2   9  20      868.75      898.15    216.95 o 
   3   9  20      899.37     1260.74    246.01 o 
   4   9  20     4855.99     4118.94    759.44 o 
   5   9  20      677.85      499.05    164.00 o 
   0  10  20     2112.61     1592.53    794.50 o 
   1  10  20       42.40      211.36    110.31 o 
   2  10  20     2283.10     2356.60    380.77 o 
   3  10  20     1186.41     1093.67    201.77 o 
   4  10  20     2146.48     1344.73    310.37 o 
   1  11  20     1820.42     1270.28    431.56 o 
   2  11  20      421.04      331.65    145.38 o 
   3  11  20      263.66      246.70    129.14 o 
   1   1  21      242.94      387.23    142.44 o 
   2   1  21     4372.24     4234.85    425.88 o 
   3   1  21     4963.99     4558.65    728.14 o 
   4   1  21     2397.10     1800.81    377.32 o 
   5   1  21     8002.65     6811.16    808.31 o 
   6   1  21       95.20      170.28     91.12 o 
   7   1  21     1022.35      714.20    239.73 o 
   0   2  21     8808.20     9888.80    815.43 o 
   1   2  21       11.54      315.62    101.72 o 
   2   2  21     5438.13     5962.53    682.47 o 
   3   2  21      506.03      561.94    149.25 o 
   4   2  21      731.14      454.67    153.53 o 
   5   2  21       38.09       93.77    113.57 o 
   6   2  21      623.90      857.99    251.19 o 
   7   2  21        5.85      219.62    135.35 o 
   1   3  21      254.49      257.10    120.78 o 
   2   3  21      870.18      955.96    245.54 o 
   3   3  21     5365.89     5364.63    802.68 o 
   4   3  21     1414.03     1210.67    231.22 o 
   5   3  21     4974.33     4370.56    536.57 o 
   6   3  21      215.11      333.85    143.91 o 
   7   3  21     1837.70     1376.69    385.46 o 
   0   4  21     7171.09     7331.49   1480.22 o 
   1   4  21      417.93      569.58    145.14 o 
   2   4  21     5099.08     5418.01    667.61 o 
   3   4  21      155.36       68.99    134.18 o 
   4   4  21       83.41      198.14     87.83 o 
   5   4  21      709.40      805.48    193.52 o 
   6   4  21      408.19      173.02    189.05 o 
   7   4  21      240.94      158.71    193.80 o 
   1   5  21     1671.91     1822.01    297.77 o 
   2   5  21     5434.67     5134.69    629.85 o 
   3   5  21     2522.27     2443.78    376.21 o 
   4   5  21     6019.79     6922.55    803.91 o 
   5   5  21     2380.63     2298.52    327.21 o 
   6   5  21     1639.33     1371.08    301.58 o 
   7   5  21     3274.89     2732.82    721.21 o 
   0   6  21     9663.25     8962.71   1707.45 o 
   1   6  21     2134.44     2187.90    318.68 o 
   2   6  21     4887.49     5584.74    768.20 o 
   3   6  21      801.80      757.20    175.99 o 
   4   6  21        0.88      310.46    130.14 o 
   5   6  21     2840.07     2816.56    480.69 o 
   6   6  21      549.88      474.02    229.54 o 
   1   7  21      148.91      636.85    203.36 o 
   2   7  21       78.24      177.18     88.45 o 
   3   7  21     1959.82     2155.88    322.36 o 
   4   7  21       95.55      203.76    151.32 o 
   5   7  21     3619.53     3221.06    587.66 o 
   6   7  21       31.77      453.26    136.86 o 
   0   8  21     2861.97     2746.77    925.79 o 
   1   8  21     1178.80      799.58    224.34 o 
   2   8  21     2511.24     2638.09    381.80 o 
   3   8  21      268.99      472.30    117.37 o 
   4   8  21        7.68      221.25    116.76 o 
   5   8  21      568.82      508.12    154.04 o 
   1   9  21      133.13      183.10    133.43 o 
   2   9  21       24.86      202.95     92.22 o 
   3   9  21     1767.97     1598.39    234.92 o 
   4   9  21      277.94      510.22    176.87 o 
   0  10  21     4475.07     3949.39   1249.82 o 
   1  10  21      361.15      702.48    258.52 o 
   2  10  21     1923.43     1629.36    307.67 o 
   3  10  21      187.67      314.54    127.01 o 
   0   0  22     1684.23     1948.31    489.52 o 
   1   0  22      349.19      447.00    217.89 o 
   2   0  22    23877.66    27277.52   3964.14 o 
   3   0  22       44.29      349.36    134.57 o 
   4   0  22     4921.51     4343.30   1038.46 o 
   5   0  22      605.94      648.55    198.43 o 
   6   0  22     4664.51     2270.25    827.00 o 
   1   1  22      236.61      388.22    110.03 o 
   2   1  22      192.91      380.08    141.68 o 
   3   1  22        9.83      201.55    125.80 o 
   4   1  22       33.17      189.86    149.14 o 
   5   1  22      243.91      278.64    137.34 o 
   6   1  22       47.96      156.45     98.27 o 
   7   1  22       14.94      153.25    144.98 o 
   0   2  22      408.64      238.23    151.85 o 
   1   2  22       88.36      277.72    125.70 o 
   2   2  22    10689.72    10831.28    963.13 o 
   3   2  22      254.09      255.69    119.57 o 
   4   2  22     2911.61     2408.51    581.70 o 
   5   2  22      802.47      795.61    225.86 o 
   6   2  22     2078.54     1511.87    734.34 o 
   1   3  22      717.21      757.14    185.36 o 
   2   3  22     1671.57     1587.94    249.91 o 
   3   3  22      542.16      617.67    164.69 o 
   4   3  22      330.16      613.20    199.26 o 
   5   3  22      447.97      696.37    300.61 o 
   6   3  22      265.99      336.24    231.56 o 
   0   4  22     2476.89     2405.35    614.89 o 
   1   4  22      121.95      403.10    113.74 o 
   2   4  22     6156.05     6323.18    726.54 o 
   3   4  22     1806.53     1785.88    287.93 o 
   4   4  22     2327.57     2583.81    412.15 o 
   5   4  22      300.53      341.27    123.91 o 
   6   4  22      290.20      391.82    317.25 o 
   1   5  22     1503.96     1731.85    299.70 o 
   2   5  22     3793.33     3531.41    545.64 o 
   3   5  22      438.52      241.96    123.26 o 
   4   5  22     4094.77     3532.75    533.43 o 
   5   5  22       38.16      112.18    112.98 o 
   6   5  22     3183.63     3176.22    460.08 o 
   0   6  22     2003.60     1935.05    571.27 o 
   1   6  22      186.18      637.11    246.29 o 
   2   6  22     5434.67     5190.36    731.62 o 
   3   6  22       43.35      178.46    153.89 o 
   4   6  22     1103.32     1074.79    243.98 o 
   5   6  22      309.52      473.47    149.75 o 
   1   7  22      213.26      163.54    108.85 o 
   2   7  22     7060.88     7672.09   1119.20 o 
   3   7  22        0.83      -14.21    151.55 o 
   4   7  22     4478.74     4303.38    687.35 o 
   5   7  22       46.98      263.01    111.17 o 
   0   8  22      953.57      577.45    406.97 o 
   1   8  22       43.65      484.22    200.00 o 
   2   8  22     5192.44     4149.35    973.05 o 
   3   8  22      171.70      421.25    135.36 o 
   4   8  22      228.85      271.66    110.73 o 
   1   9  22      277.67      313.65    187.44 o 
   2   9  22     2683.22     2474.76    593.76 o 
   1   1  23      381.26      379.07     76.19 o 
   2   1  23     2708.91     2580.19    371.79 o 
   3   1  23     1691.12     1528.18    298.03 o 
   4   1  23     1562.11     1305.59    283.05 o 
   5   1  23     9974.10     9705.16    640.67 o 
   6   1  23     1910.08     1391.69    572.62 o 
   0   2  23      170.99      198.13    124.92 o 
   1   2  23       13.13       36.74    132.50 o 
   2   2  23        4.55      276.25     99.59 o 
   3   2  23       97.99      123.27     97.56 o 
   4   2  23       37.49      264.91     81.86 o 
   5   2  23        0.94      232.56    118.42 o 
   6   2  23      230.67      314.90    180.40 o 
   1   3  23     1018.60     1034.29    305.58 o 
   2   3  23     4371.10     4374.98    684.86 o 
   3   3  23      771.53      682.99    186.05 o 
   4   3  23     4482.71     4396.16    491.17 o 
   5   3  23     5045.19     4901.92    916.91 o 
   0   4  23     3690.78     4073.40    676.11 o 
   1   4  23      888.00      901.88    275.83 o 
   2   4  23     1165.59     1074.13    231.68 o 
   3   4  23      139.43      158.58    164.66 o 
   4   4  23      412.70      437.39    168.89 o 
   5   4  23       78.96      223.57    342.91 o 
   1   5  23       32.78      140.51     79.90 o 
   2   5  23      689.37      430.84    152.62 o 
   3   5  23      926.11      641.51    257.15 o 
   4   5  23       34.76       83.56    186.23 o 
   5   5  23     3106.73     2822.55    474.26 o 
   0   6  23      515.69      399.33    317.55 o 
   1   6  23     1123.18     1170.03    272.94 o 
   2   6  23      312.20      323.19    154.33 o 
   3   6  23     2332.64     2578.11    432.01 o 
   4   6  23       42.48      100.35    140.78 o 
   1   7  23       36.75      447.75    132.75 o 
   2   7  23      109.77      312.40    184.65 o 
   3   7  23     2926.92     2601.76    636.64 o 
   0   8  23     2551.12     2179.54    787.02 o 
   1   8  23     1832.48     1536.32    414.36 o 
   2   8  23      915.03     1723.94    412.34 o 
   0   0  24    11288.22    12982.35   1459.32 o 
   1   0  24      839.96      753.11    239.17 o 
   2   0  24       18.31       62.67    101.38 o 
   3   0  24       16.79      185.00    141.61 o 
   4   0  24     1726.70     1356.57    607.58 o 
   1   1  24      515.23      561.60    114.20 o 
   2   1  24       49.55      292.99    108.74 o 
   3   1  24        0.61      305.49    143.48 o 
   4   1  24      751.38      441.47    188.51 o 
   0   2  24    17898.58    22902.04   1307.14 o 
   1   2  24     3353.83     3539.55    465.69 o 
   2   2  24       21.90      417.55    184.07 o 
   3   2  24     1916.33     1780.30    297.24 o 
   4   2  24     2493.28     1968.76    358.26 o 
   1   3  24     2294.58     2437.97    338.77 o 
   2   3  24      544.82      506.54    127.91 o 
   3   3  24       49.72      146.46     81.80 o 
   4   3  24      964.03      737.27    230.34 o 
   0   4  24     7819.02     7539.79   1433.40 o 
   1   4  24     1798.08     2092.73    323.11 o 
   2   4  24      572.06      367.36    138.22 o 
   3   4  24      344.23      317.95    120.88 o 
   4   4  24      987.62      749.36    406.56 o 
   1   5  24      140.42      304.89    114.41 o 
   2   5  24        0.09      250.37    165.59 o 
   3   5  24        5.44      247.16    128.86 o 
   0   6  24     5658.79     5417.47   1171.17 o 
   1   6  24     1249.91      933.19    256.90 o 
   2   6  24      877.56      863.12    294.43 o 
   1   1  25     5815.11     5855.36    629.04 o 
   2   1  25       19.52      244.21     91.24 o 
   3   1  25       30.86      244.28    117.42 o 
   0   2  25       40.64      192.46    159.12 o 
   1   2  25        7.30      113.35    115.38 o 
   2   2  25      235.48      302.24    100.69 o 
   3   2  25      308.98      246.01    126.22 o 
   1   3  25     9062.04     9186.02    707.51 o 
   2   3  25      223.35      425.17    145.08 o 
   0   4  25        3.01      139.74    156.87 o 
   1   4  25      135.45      402.36    118.46 o 
                                                 
